# Supplementary material for: Effect of airway clearance therapies on mucociliary clearance in adults with cystic fibrosis: A randomized controlled trial
Source: PLoS One. 2022 May 20;17(5):e0268622. doi: 10.1371/journal.pone.0268622 (PMC9122229; doi:10.1371/journal.pone.0268622)
Supplement: S1 File — Excel spreadsheeting containing MCC data used for analysis including retention and clearance in all ROIs, with deposition data (skew, C/P). (XLSX) [file pone.0268622.s002.xlsx]

## Sheet: Retention_Whole
		Baselines												Vest												OPEP												WBV (PowerPlate)
	T0	RCF-001-1	RCF-002-1	RCF-003-1	RCF-004-1	RCF-005-1	RCF-006-1	RCF-007-1	RCF-008-1	RCF-009-1	RCF-010-1			RCF-001-3	RCF002-2	RCF-003-4	RCF-004	RCF-005-02	RCF-006-4	RCF-007-3	RCF-008-2	RCF-009-4	RCF-010-3			RCF-001-4	RCF-002-3	RCF-003-2	RCF-04	RCF-05	RCF-006-2	RCF-007-4	RCF-008-3	RCF-009-2	RCF-010-4			RCF-001-2	RCF-002-4	RCF-003-3	RCF-04	RCF-05	RCF-006-3	RCF-007-2	RCF-008-4	RCF-009-3	RCF-010-2
Subjects
0	0	1	1	1	1	1	1	1	1	1	1			1	1	1	1	1	1	1	1	1	1			1	1	1	1	1	1	1	1	1	1			1	1	1	1	1	1	1	1	1	1
10	10	0.864077	1.00508	1.01345	0.919164	0.970155	0.941953	0.976644	0.964795	0.983898	0.974625			0.942824	1.01923	0.926968	0.88074	0.983297	1.00348	0.973072	0.992755	0.970737	0.97382			0.910038	1.02856	0.992787	0.935788	0.980285	0.943116	0.963681	0.905305	0.975983	0.966591			0.9197	0.97148	0.983082	0.827845	0.978565	0.933947	0.887113	0.919581	0.88022	0.949891
20	20	0.819702	0.923218	0.986085	0.833404	0.953377	0.906821	0.902729	0.925624	0.960542	0.909149			0.901065	0.996704	0.891744	0.825814	0.994031	0.940283	0.92679	0.914722	0.964905	0.960478			0.807524	1.01957	0.890482	0.87499	0.970948	0.906162	0.945457	0.871106	0.958553	0.904881			0.865133	0.940172	0.927769	0.810996	0.920774	0.936661	0.819745	0.879094	0.961156	0.975379
30	30	0.756968	0.891695	0.981469	0.844793	0.948155	0.863173	0.931209	0.898942	0.918175	0.955466			0.822104	0.959636	0.883189	0.775793	0.947319	0.882334	0.840131	0.8867	0.993648	0.909189			0.806913	1.03258	0.903912	0.802043	0.982599	0.859978	0.918709	0.854769	0.920192	0.911055			0.772472	0.912372	0.951968	0.786786	0.924668	0.890479	0.902639	0.8745	0.902419	0.954778
40	40	0.721656	0.842911	0.92527	0.855427	0.933093	0.835664	0.875641	0.912119	0.894131	0.915576			0.813271	0.984849	0.903766	0.789638	0.914628	0.856237	0.775972	0.929393	0.966501	0.914484			0.785028	0.984182	0.913455	0.769249	0.92002	0.780891	0.88148	0.87812	0.922545	0.910917			0.713137	0.884254	0.945925	0.77184	0.887218	0.892455	0.862534	0.865116	0.868496	0.91656
50	50	0.682406	0.771066	0.906702	0.817598	0.939612	0.795188	0.849496	0.885525	0.87616	0.884764			0.770455	0.932156	0.881894	0.753921	0.848515	0.800493	0.837861	0.848474	0.935556	0.814879			0.736273	0.992893	0.900096	0.765296	0.887464	0.704881	0.901928	0.840802	0.945311	0.871379			0.667857	0.86414	0.928555	0.760081	0.969919	0.841941	0.867504	0.882605	0.874639	0.922624
60	60	0.665452	0.754527	0.913011	0.816481	0.896601	0.781402	0.832224	0.860895	0.864892	0.791726			0.754153	0.916917	0.938227	0.715154	0.846012	0.779269	0.878704	0.869988	0.90047	0.798769			0.751699	0.952644	0.893055	0.752011	0.850813	0.726749	0.874928	0.840275	0.898335	0.842683			0.668882	0.888964	0.965796	0.756362	0.968173	0.819054	0.875126	0.9091	0.91285	0.953097
70	70	0.684096	0.762961	0.911573	0.837284	0.849698	0.808319	0.834788	0.829263	0.922332	0.799979			0.778776	0.940101	0.846665	0.712409	0.841662	0.77299	0.889198	0.840683	0.960983	0.831537			0.765278	0.992477	0.888969	0.735659	0.890496	0.709224	0.891355	0.800393	0.904265	0.83867			0.671057	0.891936	0.944457	0.738397	0.902329	0.803553	0.941455	0.889502	0.899168	0.894059
80	80	0.668321	0.782867	0.923301	0.814613	0.898603	0.77028	0.841089	0.822995	0.92068	0.77005			0.75672	0.965139	0.856709	0.707013	0.848346	0.76326	0.827895	0.870679	0.920286	0.837006			0.743211	0.994708	0.86048	0.719315	0.902451	0.71971	0.885964	0.847942	0.905242	0.856749			0.67247	0.874962	0.921519	0.716062	0.921934	0.825467	0.833294	0.865207	0.865572	0.886604
90	90	0.651772	0.771722	0.913536	0.80774	0.869326	0.762966	0.835745	0.833001	0.903918	0.770865			0.758274	0.921076	0.908777	0.733904	0.859729	0.729799	0.838383	0.878144	0.921378	0.803951			0.741113	1.02028	0.907763	0.741373	0.890826	0.66923	0.911316	0.832734	0.938283	0.876768			0.670354	0.876698	0.931413	0.717973	0.912571	0.825938	0.843542	0.860673	0.872454	0.899255
		1	1	3	4									4	3	2	2		2	2	4		2			3	4	1	3		1	4	1					2	2	4	1		4	3	3
AUC30		0.813583	0.939996	0.993667	0.865787	0.957229	0.903982	0.936861	0.929787	0.954205	0.946413	#DIV/0!		0.888664	0.991858	0.900633	0.827449	0.974882	0.942032	0.913331	0.931392	0.97643	0.947829	#DIV/0!		0.841492	1.02691	0.92906	0.87094	0.977944	0.903085	0.942616	0.87706	0.951576	0.927509	#DIV/0!		0.852435	0.941341	0.954273	0.808542	0.941336	0.920362	0.869832	0.891058	0.914598	0.960016	#DIV/0!
AUC60		0.75171	0.864749	0.95433	0.847811	0.940166	0.854034	0.894657	0.907983	0.9163	0.905218	#DIV/0!		0.833979	0.968249	0.904298	0.790177	0.9223	0.877016	0.872088	0.907005	0.955303	0.89527	#DIV/0!		0.799579	1.00174	0.915631	0.816563	0.932021	0.820296	0.914364	0.865063	0.93682	0.901251	#DIV/0!		0.767864	0.91023	0.950516	0.785652	0.941553	0.885756	0.86911	0.888333	0.899963	0.945388	#DIV/0!
AUC90		0.723828	0.834005	0.941599	0.8385	0.917624	0.82953	0.875507	0.881462	0.916081	0.863578	#DIV/0!		0.810849	0.959535	0.893104	0.766043	0.898171	0.83646	0.865334	0.892393	0.948274	0.871568	#DIV/0!		0.783008	1.00199	0.905667	0.788414	0.919545	0.779993	0.908313	0.852383	0.929857	0.886633	#DIV/0!		0.735674	0.900553	0.944498	0.765149	0.931795	0.863277	0.870328	0.88282	0.892997	0.928027	#DIV/0!
Rect Trans C/P Norm		1.5	2.73	2.03	1.89	1.2	2.64989	2.39	1.95	1.56	2.04			1.54	2.77	1.96	1.81	1.73	2.83	2.87	1.7	1.02	1.74			1.57	2.04	1.81	1.82	2.33	1.89	2.28	1.85	1.72	1.97			1.93	2.93	1.73	1.68	3.29	1.84	2.38	1.65	1.39	1.75
skew		1.404	2.17	0.98	1.65	1.525	1.611	1.67	1.343	1.18	1.469			0.97	2.12	1.46	1.76	1	1.388	1.379	2.209	0.98	1.556			1.13	1.68	1.01	1.27	0.972	1.56	1.326	0.768	0.62	1.395			1.07	2.13	0.85	1.73	0.833	1.353	1.153	1.168	1.19	1.535
Cough number		29	14	18	65	11	8	68	45	37	47			6	15	13	40	6	16	152	51		15			16	11	37	31	7	23	112	76		11			10	13	12	52	12	24	103	29		18
	T3
180	0	1	1	1	1	1	1	1	1	1	1			1	1	1	1	1	1	1	1	1	1			1	1	1	1	1	1	1	1	1	1			1	1	1	1	1	1	1	1	1	1
190	10	1.01092	1.06912	0.976496	0.991572	1.04633	1.02593	0.947112	1.04961	0.941628	0.984715			0.98671	1.04823	0.918104	0.997354	1.05781	0.927901	0.966455	0.982659	0.969118	0.983514			0.987593	1.01161	0.879989	0.971135	0.979087	1.03444	1.00756	1.0064	0.98462	0.993946			1.04247	0.998326	0.988556	0.975038	1.00803	0.979469	0.996074	1.01657	0.961145	0.975528
200	20	0.992543	1.0727	0.982518	0.990196	1.03593	0.985951	0.927349	1.00577	0.948707	1.01719			1.00022	1.02455	0.962098	0.95214	1.00394	0.965306	0.963949	0.972424	0.935568	1.02979			1.00876	1.02205	0.883068	0.985539	0.98858	1.02568	0.913825	0.967513	0.949257	0.998581			1.05079	0.978735	0.942543	0.965774	0.998	0.896747	0.894913	1.01725	0.988248	0.974229
210	30	1.03562	0.971947	0.945067	0.961956	1.00705	0.985153	1.00957	0.987386	1.00515	0.960907			1.01424	0.921345	0.942963	0.98203	0.947074	0.935427	0.922997	0.966114	0.921111	0.96709			1.02658	1.01849	0.934036	0.988139	1.03571	1.01962	0.982295	0.997263	0.975577	0.97033			1.01934	0.988679	0.891814	0.986753	0.996858	0.838476	0.940357	1.044	0.986325	0.993105
220	40	0.989369	1.01534	0.91622	1.00588	0.993025	1.01118	0.95335	0.97778	1.02406	0.969236			0.977438	0.979858	0.911448	0.956259	1.00562	1.00442	0.916116	0.978532	0.979909	0.967441			0.983369	1.03866	0.946107	0.958369	1.03198	0.989246	0.916472	0.942013	0.931624	0.967202			0.996012	0.98094	0.946029	0.949924	0.963196	0.921613	0.88453	0.95706	0.931639	1.03021
230	50	1.02593	0.948279	0.966104	0.96504	0.987117	0.989413	0.907381	0.995384	1.0088	1.00981			0.997119	0.943848	0.883405	0.906965	0.961132	0.945687	0.979764	0.985088	0.986835	0.982684			0.947621	1.01113	0.945171	0.904815	0.963922	1.03358	0.949544	0.94883	0.901848	0.945634			1.01752	0.98987	0.934504	0.949755	1.03787	0.916267	0.98299	0.976293	0.955304	1.00874
240	60	0.993069	1.01253	0.992044	0.909539	1.00768	1.00442	0.887368	0.949706	1.00701	0.969846			0.978214	0.959098	0.931104	0.903053	0.973018	0.975757	1.03992	0.94931	0.946381	0.91375			0.991624	1.08515	0.953522	0.927112	0.979827	1.0943	0.990491	0.949647	0.882699	0.946013			0.999442	1.00762	0.918299	0.994291	1.03056	0.91061	0.96906	0.986352	0.938905	0.938259
250	70	1.0166	1.03214	0.993651	0.960419	1.0231	1.03208	0.932395	0.915593	0.977561	1.00894			0.970161	0.959664	0.880676	0.958175	0.964127	0.88775	0.927719	0.919141	0.937969	0.93124			0.961733	1.03349	0.911934	0.969594	0.956649	1.00269	0.976971	0.918174	0.90004	0.938736			0.973178	1.01886	0.909613	0.984469	1.07764	0.865763	1.01118	1.00991	0.958847	0.868922
260	80	0.996235	0.963341	0.955283	0.964327	1.00281	1.03738	0.841902	0.931438	1.0004	0.993634			0.983452	0.955875	0.882889	0.952697	0.942486	0.915413	0.908259	0.915835	0.994464	0.939902			0.966854	1.04791	0.929307	0.925895	0.942618	1.07948	0.953242	0.947565	0.894693	0.961772			1.01003	0.977542	0.911727	0.927059	1.04855	0.957775	0.925594	1.01603	0.905768	0.967736
270	90	1.02516	1.0161	0.981715	0.972307	0.972208	1.02222	0.828453	0.917855	1.06501	1.02399			0.977651	0.964742	0.869114	0.908718	0.960747	0.870639	0.922387	0.86518	0.960144	0.96434			0.985975	1.08513	0.935855	0.939268	0.937395	1.02078	0.991616	0.934448	0.940444	0.95855			0.968844	1.01166	0.874774	0.993609	0.969151	0.951534	0.877064	0.998336	0.943625	0.875391
AUC30		1.00977	1.02844	0.97602	0.985931	1.02233	0.999258	0.971009	1.01069	0.973871	0.990703	#DIV/0!		1.00029	0.99853	0.955792	0.982881	1.00221	0.957159	0.96335	0.980299	0.956449	0.995099	#DIV/0!		1.00573	1.01304	0.924273	0.986203	1.00084	1.01994	0.975919	0.992794	0.977364	0.990714	#DIV/0!		1.02815	0.991435	0.955728	0.981891	1.00072	0.928673	0.957836	1.01945	0.98393	0.985716	#DIV/0!
AUC60		1.00678	1.01285	0.96835	0.974883	1.01102	1.00029	0.947448	0.995091	0.990765	0.987387	#DIV/0!		0.99342	0.982418	0.935589	0.956829	0.992656	0.964929	0.969886	0.976304	0.962703	0.977753	#DIV/0!		0.992221	1.02673	0.934556	0.962159	0.997015	1.02813	0.96574	0.973095	0.946518	0.974529	#DIV/0!		1.01794	0.992024	0.945964	0.974505	1.00493	0.923312	0.952561	0.999645	0.965938	0.988582	#DIV/0!
AUC90		1.00854	1.01015	0.97091	0.972123	1.00752	1.00937	0.923488	0.973052	0.997832	0.993827	#DIV/0!		0.988521	0.975721	0.91818	0.951739	0.981595	0.94283	0.954757	0.953428	0.96315	0.967975	#DIV/0!		0.986011	1.03536	0.931899	0.956987	0.981577	1.02998	0.968201	0.961185	0.93608	0.968076	#DIV/0!		1.00776	0.995223	0.931786	0.972667	1.01299	0.923825	0.948176	1.00218	0.956981	0.963213	#DIV/0!
Rect Trans C/P Norm		1.27	2.05	1.52	1.21	1.29	2.36	2.18	1.36	1.57	1.5			1.11	2.3	1.62	1.22	1.64	2.24	2.03	1.07	0.96	1.31			1.23	2.4	1.57	1.08	2	1.36	1.85	1.44	1.47	1.47			1.56	3.26	1.83	1.88	2.63	1.4	2.06	1.26	1.14	2.34
skew		1.506	1.44	1.58	1.5	1.65	1.318	1.467	1.469	0.96	1.724			1.28	1.63	1.51	2.1	1.16	1.662	2.41	1.67	0.98	1.589			1.41	1.51	1.07	1.74	1.656	1.277	2.4	0.614	0.91	1.071			1.64	2.78	1.17	1.58	1.308	1.671	1.585	0.756	0.7	1.598
Cough number		14	12	29	42	7	6	99	62	27	20			15	7	22	25	9	19	51	47		12			13	15	26	32	6	14	106	48		8			7	11	23	39	7	13	58	47		17
Pre BD FEV1%pred
3hr absolute value
180	0	0.570829	0.724071	0.893687	0.747485	0.750563	0.632641	0.847958	0.827342	0.87768	0.794094			0.733081	0.799685	0.889722	0.701859	0.735613	0.67466	0.879291	0.793614	0.963527	0.717777			0.746124	0.934035	0.913443	0.691726	0.82393	0.588803	0.839046	0.831651	0.973852	0.85964			0.598606	0.758566	0.960772	0.664696	0.829066	0.714749	0.858537	0.827893	0.853457	0.880459
190	10	0.577062	0.774118	0.872682	0.741185	0.785335	0.649044	0.803112	0.868387	0.826447	0.781957			0.723339	0.838252	0.816858	0.700002	0.77814	0.626018	0.849796	0.779851	0.933771	0.705944			0.736867	0.94488	0.80382	0.671759	0.806699	0.609084	0.845386	0.836973	0.958874	0.885277			0.624028	0.757296	0.949777	0.648104	0.835727	0.700074	0.855166	0.841607	0.820296	0.867495
200	20	0.566572	0.776713	0.878063	0.740157	0.777527	0.623753	0.786353	0.832118	0.832661	0.807744			0.733243	0.819316	0.856	0.668268	0.738511	0.651254	0.847592	0.771729	0.901446	0.739162			0.752663	0.954627	0.806632	0.681722	0.814521	0.603926	0.766741	0.804633	0.924436	0.886517			0.629011	0.742435	0.905569	0.641947	0.827408	0.640949	0.768316	0.842175	0.843427	0.870472
210	30	0.591163	0.703758	0.844594	0.719048	0.755856	0.623249	0.856076	0.816906	0.882201	0.763051			0.743521	0.736785	0.838976	0.689247	0.69668	0.631096	0.811583	0.766721	0.887516	0.694155			0.765956	0.951308	0.853189	0.683521	0.853354	0.600357	0.82419	0.829375	0.950068	0.895917			0.610182	0.749978	0.85683	0.655891	0.826461	0.5993	0.807331	0.864317	0.841786	0.887338
220	40	0.56476	0.735181	0.818814	0.751879	0.745327	0.639715	0.808402	0.808959	0.898793	0.769665			0.716541	0.783577	0.810936	0.67116	0.739746	0.677643	0.805533	0.776576	0.944169	0.694407			0.733715	0.970145	0.864215	0.662929	0.850278	0.582471	0.768962	0.783426	0.907264	0.809764			0.596219	0.744108	0.908918	0.631411	0.798553	0.658722	0.759402	0.792344	0.795114	0.916762
230	50	0.585629	0.686622	0.863395	0.721353	0.740894	0.625944	0.769421	0.823523	0.885407	0.801887			0.730969	0.754781	0.785985	0.636562	0.707021	0.638018	0.861498	0.781779	0.950843	0.705348			0.707043	0.944428	0.86336	0.625884	0.794204	0.608577	0.79671	0.789095	0.878267	0.77812			0.609092	0.750882	0.897845	0.631298	0.860462	0.654901	0.843933	0.808267	0.815311	0.906159
240	60	0.566872	0.733141	0.886577	0.679867	0.75633	0.635439	0.752451	0.785732	0.883829	0.77015			0.71711	0.766976	0.828424	0.633816	0.715765	0.658305	0.914393	0.753386	0.911865	0.655869			0.739874	1.01356	0.870988	0.641307	0.807309	0.644327	0.831067	0.789775	0.859619	0.80826			0.598273	0.764344	0.882276	0.660902	0.854399	0.650857	0.831974	0.816594	0.801315	0.862071
250	70	0.580306	0.747346	0.888013	0.717899	0.767899	0.652939	0.790632	0.757509	0.857985	0.801192			0.711206	0.767429	0.783557	0.672504	0.709225	0.59893	0.815736	0.729443	0.903758	0.668423			0.717572	0.965319	0.832999	0.670693	0.788212	0.590387	0.819723	0.763601	0.876506	0.796329			0.58255	0.772873	0.873931	0.654373	0.893436	0.618803	0.868135	0.836094	0.818334	0.818851
260	80	0.568679	0.697527	0.853724	0.72082	0.752675	0.65629	0.713898	0.770618	0.878034	0.78904			0.72095	0.764399	0.785526	0.668659	0.693305	0.617593	0.798624	0.726819	0.958194	0.67464			0.721393	0.978784	0.848869	0.640466	0.776651	0.635602	0.799813	0.788044	0.871299	0.807845			0.604611	0.741531	0.875962	0.616213	0.869316	0.684569	0.794657	0.841166	0.773034	0.890848
270	90	0.585191	0.735728	0.877346	0.726785	0.729703	0.6467	0.702494	0.75938	0.934734	0.813144			0.716698	0.77149	0.77327	0.637792	0.706739	0.587386	0.811047	0.686619	0.925125	0.692181			0.73566	1.01355	0.85485	0.649716	0.772348	0.60104	0.832011	0.777135	0.915853	0.778372			0.579956	0.767414	0.840458	0.660448	0.80349	0.680108	0.752992	0.826515	0.805343	0.83204

## Sheet: Retention_Central
		Baselines												Vest												OPEP												WBV (PowerPlate)
	T0	RCF-001-1	RCF-002-1	RCF-003-1	RCF-004-1	RCF-005-1	RCF-006-1	RCF-007-1	RCF-008-1	RCF-009-1	RCF-010-1			RCF-001-3	RCF002-2	RCF-003-4	RCF-004-3	RCF-005-2	RCF-006-04	RCF-007-3	RCF-008-2	RCF-009-4	RCF-010-3			RCF-001-4	RCF-002-3	RCF-003-2	RCF-004-4	RCF-005-3	RCF-006-02	RCF-007-4	RCF-008-3	RCF-009-2	RCF-010-4			RCF-001-2	RCF-002-4	RCF-003-3	RCF-004-2	RCF-005-4	RCF-006-3	RCF-007-2	RCF-008-4	RCF-009-3	RCF-010-2
Subjects
0	0	1	1	1	1	1	1	1	1	1	1			1	1	1	1	1	1	1	1	1	1			1	1	1	1	1	1	1	1	1	1			1	1	1	1	1	1	1	1	1	1
10	10	0.791812	0.967039	1.02035	0.868837	1.05059	0.830913	0.988242	0.893295	0.99882	0.960995			0.941942	0.972848	0.92042	0.788771	0.899412	0.840119	0.883741	0.941266	0.953955	0.869103			0.848434	1.05908	1.04976	0.878526	1.00344	0.901131	0.870816	0.80275	0.920828	0.957404			0.968934	0.968637	0.983804	0.711326	0.89457	0.914374	0.892587	0.9229	0.870458	1.04221
20	20	0.785136	0.836937	0.994569	0.823152	0.993018	0.759099	0.828813	0.8188	0.866491	0.830461			0.819392	1.02996	0.919452	0.573572	0.889545	0.812173	0.865157	0.792965	1.00346	0.892303			0.680226	1.13591	0.901113	0.836457	0.926759	0.849747	0.902224	0.741602	0.904162	0.89655			0.77297	0.996175	0.999569	0.628421	0.807662	0.838668	0.761943	0.868464	0.949995	1.05795
30	30	0.636071	0.826134	0.866733	0.812178	0.991577	0.63511	0.857908	0.740163	0.779031	0.859861			0.691257	0.993331	0.877561	0.569311	0.836684	0.694647	0.751378	0.757833	0.999711	0.912964			0.641669	1.10394	0.814655	0.74424	0.917029	0.725616	0.842175	0.707525	0.931842	0.817103			0.653901	0.93066	1.02443	0.635595	0.785869	0.817913	0.897567	0.7978	0.823595	0.96535
40	40	0.634951	0.766929	0.844828	0.793521	1.05822	0.709147	0.8765	0.77671	0.742778	0.865824			0.647998	0.93809	0.84685	0.537075	0.784018	0.749516	0.671921	0.742831	0.964288	0.879357			0.620449	1.05891	0.815772	0.717376	0.848192	0.601972	0.845145	0.752242	0.85547	0.931856			0.623213	0.937475	0.898235	0.622418	0.711327	0.748887	0.87278	0.859502	0.748863	1.06743
50	50	0.574884	0.742554	0.816465	0.749755	0.928786	0.726439	0.814707	0.727037	0.732655	0.713967			0.554596	0.890612	0.841046	0.566582	0.780811	0.643579	0.715938	0.620089	0.922188	0.77052			0.555413	1.09361	0.802091	0.628997	0.809625	0.629067	0.797427	0.738252	0.876919	0.841406			0.530374	0.927531	0.989919	0.622554	0.712285	0.746998	0.859142	0.821439	0.713216	1.05821
60	60	0.533574	0.690161	0.834079	0.709049	0.896994	0.691628	0.743031	0.723248	0.646892	0.657576			0.628817	0.884298	0.873738	0.521272	0.794026	0.590192	0.734158	0.705938	0.832881	0.67005			0.559911	1.06682	0.845997	0.614033	0.800873	0.506282	0.819812	0.67236	0.800343	0.755153			0.499919	0.945017	0.94697	0.622462	0.763531	0.708439	0.823887	0.825556	0.862877	1.00758
70	70	0.614366	0.687076	0.78253	0.749283	0.903716	0.698701	0.862225	0.652448	0.807793	0.728911			0.610735	0.902915	0.895442	0.569624	0.759861	0.623292	0.718832	0.599527	0.856984	0.717763			0.64631	1.12401	0.814053	0.594101	0.795581	0.53342	0.829743	0.665679	0.866072	0.844147			0.566899	0.948723	1.01777	0.624674	0.749866	0.794147	0.840438	0.83674	0.771269	0.883724
80	80	0.629326	0.691619	0.818212	0.700405	0.930021	0.653914	0.852889	0.682651	0.776423	0.704435			0.549428	0.914059	0.87263	0.563739	0.787708	0.659361	0.758966	0.72742	0.839366	0.761934			0.540328	1.141	0.789352	0.613794	0.785003	0.702726	0.768067	0.672377	0.845424	0.827523			0.610276	0.964329	0.944008	0.632891	0.739989	0.795757	0.863912	0.773816	0.707039	0.892511
90	90	0.573761	0.718622	0.764847	0.664264	0.963334	0.607677	0.835823	0.706894	0.771792	0.670696			0.55438	0.880604	0.899049	0.569037	0.783916	0.696872	0.759547	0.651487	0.836117	0.748757			0.524813	1.15093	0.82079	0.567016	0.814222	0.741066	0.743513	0.660627	0.827159	0.792878			0.574376	1.00308	0.970868	0.617094	0.752449	0.710122	0.881262	0.701549	0.729765	0.868449
AUC30		0.737673	0.876704	0.960552	0.834722	1.01173	0.741707	0.891654	0.817419	0.881447	0.883773	#DIV/0!	#DIV/0!	0.81753	0.998714	0.905811	0.643885	0.875214	0.782313	0.833425	0.830688	0.985707	0.891457	#DIV/0!	#DIV/0!	0.723443	1.09964	0.921843	0.819741	0.949076	0.825498	0.871738	0.750626	0.918944	0.890352	#DIV/0!	#DIV/0!	0.798602	0.965157	1.0026	0.658447	0.829367	0.856985	0.850699	0.863055	0.881349	1.02184	#DIV/0!
AUC60		0.659405	0.804959	0.896171	0.792749	0.986531	0.725389	0.851534	0.779875	0.794444	0.814781	#DIV/0!	#DIV/0!	0.714	0.951524	0.879844	0.592764	0.830749	0.721704	0.770382	0.760154	0.94608	0.832383	#DIV/0!	#DIV/0!	0.651017	1.08638	0.871565	0.736605	0.88432	0.702303	0.846266	0.735788	0.881594	0.866579	#DIV/0!	#DIV/0!	0.674885	0.950916	0.973822	0.640463	0.779207	0.79588	0.851318	0.849277	0.828167	1.03312	#DIV/0!
AUC90		0.641542	0.769675	0.860291	0.763383	0.968473	0.701403	0.851127	0.746805	0.791408	0.77697	#DIV/0!	#DIV/0!	0.666505	0.93408	0.88291	0.584332	0.812887	0.701083	0.762182	0.726595	0.912105	0.802528	#DIV/0!	#DIV/0!	0.624172	1.1038	0.850398	0.688282	0.855636	0.687892	0.824325	0.712602	0.869802	0.851558	#DIV/0!	#DIV/0!	0.64454	0.957958	0.975063	0.635271	0.768616	0.786145	0.854835	0.823085	0.797453	0.982602	#DIV/0!
Rect Trans C/P Norm
skew
Cough number
	T3
180	0	1	1	1	1	1	1	1	1	1	1			1	1	1	1	1	1	1	1	1	1			1	1	1	1	1	1	1	1	1	1			1	1	1	1	1	1	1	1	1	1
190	10	1.01938	1.07809	1.04452	0.993955	0.897151	1.0523	0.929795	1.0847	1.00311	0.995648			0.945684	1.05777	1.05574	0.958941	0.988267	0.938114	0.960208	0.882955	1.02561	1.00994			0.919567	1.07982	0.904764	0.952336	1.05313	1.02681	0.956609	1.04179	1.02539	0.92573			0.93625	0.959893	0.967432	0.905317	0.964718	1.02243	1.04357	1.21998	0.882645	0.881761
200	20	0.928892	1.06307	1.24232	0.963896	0.943548	1.01296	0.942829	0.974477	1.00596	1.05256			0.820547	0.949879	0.998867	0.834632	0.893257	1.14267	0.875864	0.910364	1.04549	1.12448			0.894545	1.14294	0.868828	0.932662	1.07005	1.03913	0.98858	0.890178	0.969244	0.936435			1.01237	1.06346	1.00497	0.915951	0.823275	0.976243	0.683478	1.00525	0.855916	0.905816
210	30	0.931566	1.10349	1.1198	0.898215	0.922684	1.03027	1.02203	0.974906	0.854847	0.979813			0.90899	0.98318	0.986952	0.929302	0.927804	0.936117	0.990357	0.938503	0.855037	0.934869			0.938079	1.03861	0.948911	0.935334	1.15535	1.01429	1.00578	0.889062	0.986149	0.83368			0.994477	0.990537	0.983084	0.923723	0.963541	0.986273	1.01189	1.07036	0.88501	0.878068
220	40	0.958728	0.988825	1.07913	0.997267	0.939675	0.996447	0.99352	1.00118	0.887077	1.07811			1.03107	0.954505	0.85932	0.837059	0.989716	1.0499	0.943091	0.930691	1.03517	0.985464			0.832169	1.04295	1.01531	0.950467	0.898391	0.953006	0.958113	0.959249	0.995064	1.01516			0.868345	1.03004	1.05715	0.952985	0.880588	0.961389	0.820596	1.02236	0.761879	0.834419
230	50	0.892382	0.915264	1.06428	0.881119	0.888277	0.910921	0.984631	1.06578	0.985183	1.14682			0.861395	0.89726	0.850924	0.808867	1.0813	1.01662	0.906288	0.892608	0.892701	1.10134			0.851129	1.0645	1.02659	0.926973	0.886741	0.991914	0.975999	0.893595	0.972137	1.02257			0.881627	0.993375	0.957772	0.851949	0.801075	1.07696	0.995222	0.985775	0.912209	0.912424
240	60	0.919817	1.00328	1.0876	0.884652	0.952483	0.978318	1.00281	0.870028	1.03195	1.07618			0.975664	0.903937	0.85154	1.03057	1.10834	1.02451	0.770578	0.777223	0.928025	0.991568			0.981527	1.14709	0.960241	0.887455	0.933004	1.23442	1.00251	0.966892	1.00884	0.957006			0.916165	1.04234	0.912238	0.954845	0.880124	0.992954	0.986855	1.03188	0.85132	0.93857
250	70	0.848016	1.02354	0.986182	0.951476	0.966241	1.07741	1.00488	0.805763	0.815731	1.10472			0.919344	0.882387	0.858192	1.02605	1.02044	0.911395	0.940603	0.751788	0.992385	0.944615			0.945729	1.11915	0.814648	0.910984	0.902222	1.07018	0.924041	0.804751	1.06415	0.962282			0.894031	1.00721	0.871631	1.03607	0.870158	0.94846	1.01015	1.06963	0.855271	0.874276
260	80	0.867258	1.01567	0.940752	0.941775	0.973472	0.925972	1.01876	0.891012	0.912738	1.14844			0.934622	0.852636	0.8698	1.07857	1.07105	0.914209	0.944243	0.741587	0.941143	1.06206			0.866118	1.10485	0.871166	0.874557	0.88109	1.19068	0.931176	0.935211	1.04763	1.00365			0.846302	1.04463	1.01788	1.06131	0.942538	1.02342	1.1372	1.01025	0.779386	0.807139
270	90	0.957848	1.03963	1.04121	0.978187	1.04309	0.996609	1.01002	0.945248	0.908579	1.16455			0.859059	0.869156	0.864726	0.89591	1.01604	0.93258	0.975026	0.682739	0.929371	0.998762			0.952108	1.08523	0.855581	0.935109	0.867927	1.13728	1.0707	0.827694	1.1121	1.05949			0.869075	1.03887	0.981926	0.987729	0.917573	1.00337	0.996522	0.951858	0.835595	0.876593
AUC30		0.969958	1.06116	1.10166	0.964017	0.940846	1.02388	0.973662	1.00852	0.965977	1.00701	#DIV/0!	#DIV/0!	0.918805	0.997709	1.01039	0.930719	0.952332	1.00423	0.956607	0.932955	0.981534	1.01732	#DIV/0!	#DIV/0!	0.938048	1.06534	0.930626	0.955083	1.06963	1.02006	0.987741	0.955257	0.995195	0.923961	#DIV/0!	#DIV/0!	0.985774	1.00347	0.98887	0.936248	0.937884	0.996236	0.934733	1.0739	0.905893	0.916411	#DIV/0!
AUC60		0.950109	1.02172	1.09109	0.945586	0.934831	0.997316	0.98223	0.995868	0.966874	1.04702	#DIV/0!	#DIV/0!	0.934764	0.963791	0.943334	0.914195	0.998382	1.01542	0.920912	0.904621	0.968862	1.0211	#DIV/0!	#DIV/0!	0.916717	1.0737	0.960663	0.940747	0.999524	1.03708	0.983941	0.948681	0.993832	0.955797	#DIV/0!	#DIV/0!	0.944176	1.01138	0.983235	0.929253	0.901903	1.00232	0.934515	1.04794	0.878425	0.907294	#DIV/0!
AUC90		0.932388	1.02309	1.06058	0.949054	0.952662	0.99812	0.990927	0.96131	0.940516	1.07468	#DIV/0!	#DIV/0!	0.925638	0.935071	0.919606	0.939989	1.00962	0.986611	0.930626	0.850846	0.964494	1.01531	#DIV/0!	#DIV/0!	0.918097	1.08251	0.926604	0.930588	0.964791	1.06577	0.98135	0.920842	1.01807	0.971599	#DIV/0!	#DIV/0!	0.921864	1.01704	0.975409	0.958987	0.904359	0.999151	0.968548	1.03673	0.861923	0.890907	#DIV/0!
Rect Trans C/P Norm
skew
Cough number
Pre BD FEV1%pred
3hr absolute value
180	0	0.511914	0.641606	0.751284	0.56498	0.763227	0.594915	0.806015	0.65767	0.879029	0.659915			0.592836	0.729372	0.799202	0.541271	0.710533	0.596692	0.729383	0.583443	0.918549	0.597965			0.637551	1.01871	0.839081	0.493772	0.754158	0.481516	0.746286	0.71065	0.883544	0.642681			0.533981	0.796301	0.991352	0.70832	0.743951	0.605601	0.795472	0.695796	0.74807	0.925789
190	10	0.521832	0.691709	0.784732	0.561565	0.68473	0.626026	0.749428	0.713374	0.881759	0.657043			0.560636	0.771511	0.843746	0.519047	0.702197	0.559766	0.700359	0.515154	0.942077	0.603909			0.586271	1.10003	0.75917	0.470237	0.79423	0.494427	0.713904	0.740347	0.905976	0.594949			0.49994	0.764363	0.959066	0.641254	0.717703	0.619185	0.830127	0.848861	0.66028	0.833225
200	20	0.475512	0.68207	0.933333	0.544582	0.720141	0.602626	0.759934	0.640885	0.884265	0.694603			0.48645	0.692816	0.798296	0.451762	0.634689	0.681823	0.63884	0.531146	0.96033	0.672403			0.570318	1.16433	0.729017	0.460522	0.806986	0.500356	0.737764	0.632605	0.856369	0.601829			0.540585	0.846834	0.996275	0.648786	0.612476	0.591214	0.543687	0.699446	0.640285	0.854966
210	30	0.476881	0.708008	0.841291	0.507473	0.704217	0.612923	0.823768	0.641166	0.751435	0.646593			0.538882	0.717104	0.788774	0.503004	0.659236	0.558574	0.72235	0.547563	0.785393	0.559019			0.598073	1.05805	0.796213	0.461841	0.871316	0.488397	0.750598	0.631812	0.871306	0.53579			0.531032	0.788765	0.974583	0.654292	0.716827	0.597288	0.804929	0.744753	0.662049	0.835158
220	40	0.490786	0.634436	0.810736	0.563436	0.717185	0.592801	0.800792	0.658449	0.779767	0.71146			0.611256	0.696189	0.68677	0.453075	0.703226	0.626465	0.687874	0.543006	0.950857	0.589273			0.53055	1.06247	0.851926	0.469313	0.677529	0.458888	0.715027	0.681691	0.879183	0.652422			0.46368	0.820222	1.04801	0.675018	0.655114	0.582219	0.652761	0.711356	0.569938	0.80263
230	50	0.456822	0.587239	0.799577	0.497814	0.677957	0.54192	0.793627	0.700932	0.866005	0.756805			0.510666	0.654436	0.68006	0.437816	0.768298	0.606607	0.661031	0.520786	0.81999	0.658564			0.542638	1.08442	0.861393	0.457713	0.668743	0.477623	0.728375	0.635034	0.858926	0.657186			0.470772	0.791025	0.949489	0.603452	0.595961	0.65221	0.791671	0.685898	0.682396	0.867835
240	60	0.470867	0.64371	0.817098	0.499811	0.72696	0.582016	0.808282	0.572192	0.907112	0.710189			0.578409	0.659306	0.680553	0.557815	0.787509	0.611319	0.562046	0.453465	0.852436	0.592923			0.625773	1.16856	0.80572	0.4382	0.703632	0.594392	0.748159	0.687122	0.891358	0.61505			0.489215	0.830019	0.90435	0.676336	0.654769	0.601334	0.785016	0.717976	0.636847	0.891449
250	70	0.434111	0.65671	0.740903	0.537565	0.737461	0.640966	0.809949	0.529927	0.717051	0.729024			0.54502	0.643589	0.685868	0.555369	0.725059	0.543823	0.68606	0.438626	0.911554	0.564847			0.60295	1.1401	0.683555	0.449818	0.680418	0.515307	0.689599	0.571896	0.940225	0.61844			0.477396	0.802045	0.864094	0.733868	0.647355	0.574389	0.803547	0.744244	0.639803	0.842492
260	80	0.443961	0.651661	0.706772	0.532084	0.74298	0.550875	0.821137	0.585992	0.802324	0.757875			0.554078	0.621889	0.695146	0.583798	0.761017	0.545501	0.688714	0.432674	0.864485	0.635077			0.552194	1.12553	0.730978	0.431831	0.664481	0.573332	0.694924	0.664608	0.925626	0.645025			0.451909	0.831842	1.00908	0.751746	0.701202	0.619786	0.904611	0.702927	0.583036	0.791304
270	90	0.490336	0.667032	0.782248	0.552656	0.796114	0.592897	0.814088	0.621661	0.798668	0.768502			0.509282	0.633938	0.69109	0.48493	0.72193	0.556463	0.711167	0.398339	0.853672	0.597225			0.607017	1.10554	0.717902	0.46173	0.654554	0.547617	0.799049	0.588201	0.982588	0.680912			0.46407	0.82725	0.973435	0.699628	0.68263	0.607644	0.792706	0.662299	0.625084	0.849848

## Sheet: Retention_Peripheral
		Baselines												Vest												OPEP												WBV (PowerPlate)
	T0	RCF-001-1	RCF-002-1	RCF-003-1	RCF-004-1	RCF-005-1	RCF-006-1	RCF-007-1	RCF-008-1	RCF-009-1	RCF-010-1			RCF-001-3	RCF002-2	RCF-003-4	RCF-004-3	RCF-005-2	RCF-006-4	RCF-007-3	RCF-008-2	RCF-009-4	RCF-010-3			RCF-001-4	RCF-002-3	RCF-003-2	RCF-004-4	RCF-005-3	RCF-006-2	RCF-007-4	RCF-008-3	RCF-009-2	RCF-010-4			RCF-001-2	RCF-002-4	RCF-003-3	RCF-004-2	RCF-005-4	RCF-006-3	RCF-007-2	RCF-008-4	RCF-009-3	RCF-010-2
Subjects
0	0	1	1	1	1	1	1	1	1	1	1			1	1	1	1	1	1	1	1	1	1			1	1	1	1	1	1	1	1	1	1			1	1	1	1	1	1	1	1	1	1
10	10	0.905679	1.04576	1.00769	0.956089	0.934459	1.04457	0.966587	1.01464	0.975372	0.985102			0.943373	1.07309	0.932571	0.938702	1.03186	1.1729	1.06324	1.0252	0.977555	1.04029			0.946329	1.00333	0.948964	0.975457	0.962637	0.97425	1.04619	0.975102	1.01101	0.973054			0.884209	0.974663	0.982585	0.906389	1.07799	0.948337	0.882005	0.917511	0.885359	0.882871
20	20	0.839601	1.0155	0.979018	0.840926	0.935784	1.04333	0.96683	1.0001	1.01429	0.969638			0.951912	0.958086	0.868032	0.984784	1.05452	1.07315	0.988996	0.991444	0.949245	1.00375			0.882514	0.923403	0.882304	0.901684	1.00463	0.947998	0.983867	0.959244	0.993099	0.910741			0.931572	0.877461	0.878398	0.934067	1.05467	1.00871	0.873679	0.885723	0.967031	0.915438
30	30	0.826565	0.961818	1.07705	0.868722	0.928883	1.07393	0.994775	1.00963	0.997686	1.02896			0.903564	0.920513	0.888004	0.905923	1.01136	1.07699	0.929711	0.967903	0.991185	0.906792			0.904257	0.973607	0.972566	0.842088	1.03257	0.959617	0.986705	0.95498	0.912793	0.97715			0.857946	0.891895	0.902139	0.888701	1.08897	0.943831	0.907371	0.922337	0.943915	0.947103
40	40	0.771569	0.92418	0.992282	0.900848	0.877558	0.95258	0.874896	1.00652	0.980619	0.953821			0.916164	1.03914	0.95247	0.948811	0.990234	0.966919	0.880992	1.04695	0.9674	0.936782			0.881981	0.922412	0.98859	0.805186	0.974764	0.913572	0.913762	0.963791	0.965148	0.896187			0.777961	0.824657	0.978717	0.872563	1.09543	0.998009	0.852973	0.868617	0.931476	0.807035
50	50	0.744304	0.801562	0.981873	0.867375	0.944417	0.858719	0.879665	0.996015	0.958162	1.01606			0.904841	0.980393	0.91685	0.871987	0.887707	0.96323	0.960921	0.992385	0.940987	0.843037			0.842817	0.909639	0.975479	0.85972	0.946788	0.761103	0.994772	0.910596	0.988749	0.892465			0.766966	0.793155	0.886361	0.852786	1.2749	0.911745	0.875306	0.920754	0.95962	0.824195
60	60	0.741371	0.823372	0.978764	0.895305	0.896426	0.864362	0.909571	0.956856	0.989462	0.894849			0.832183	0.954791	0.993412	0.837344	0.876105	0.975362	1.0246	0.97336	0.927926	0.880475			0.864681	0.858266	0.929251	0.847599	0.888874	0.89024	0.923896	0.954555	0.960574	0.904259			0.790684	0.826197	0.97874	0.846621	1.21042	0.90038	0.922937	0.961206	0.939157	0.913543
70	70	0.724238	0.844126	1.01907	0.901852	0.825723	0.909618	0.810994	0.952529	0.987783	0.85461			0.883392	0.983278	0.804924	0.802396	0.889014	0.928243	1.06115	0.992641	1.00323	0.903757			0.835361	0.883756	0.946592	0.833727	0.962835	0.839596	0.946094	0.892077	0.928523	0.834817			0.746142	0.828346	0.89405	0.815056	1.08281	0.810468	1.03571	0.922409	0.9665	0.901561
80	80	0.690769	0.880464	1.01084	0.898408	0.884659	0.877815	0.830855	0.920835	1.00311	0.820488			0.885772	1.02445	0.843084	0.797309	0.883447	0.871014	0.897465	0.96095	0.953158	0.884659			0.862729	0.873781	0.91519	0.792416	0.991965	0.732305	0.990709	0.967428	0.943235	0.877309			0.717304	0.77489	0.906055	0.772127	1.13731	0.84731	0.804724	0.922207	0.94903	0.882316
90	90	0.69668	0.828515	1.0374	0.913009	0.827603	0.906469	0.835678	0.920917	0.979418	0.847866			0.885212	0.968068	0.917101	0.837808	0.903615	0.763947	0.917953	1.02097	0.956013	0.838986			0.868534	0.912292	0.97466	0.862163	0.949209	0.615958	1.0604	0.949866	1.00886	0.935783			0.739543	0.73518	0.904284	0.785974	1.10212	0.911088	0.808346	0.959917	0.947572	0.921619
AUC30		0.857282	1.00769	1.02125	0.888579	0.933042	1.05394	0.976064	1.00812	0.995781	0.994566	#DIV/0!	#DIV/0!	0.93295	0.983897	0.896203	0.943136	1.03258	1.10768	0.993981	0.994848	0.972661	0.983612	#DIV/0!	#DIV/0!	0.911033	0.966781	0.934611	0.90641	0.999945	0.960622	1.00559	0.963108	0.972302	0.953649	#DIV/0!	#DIV/0!	0.891242	0.914673	0.921041	0.909719	1.07388	0.966959	0.887685	0.908524	0.932102	0.915137	#DIV/0!
AUC60		0.804848	0.928699	1.00278	0.888211	0.919588	0.972914	0.932054	0.997294	0.985931	0.974738	#DIV/0!	#DIV/0!	0.908673	0.987669	0.925223	0.914592	0.975296	1.03809	0.974742	0.99954	0.95905	0.935188	#DIV/0!	#DIV/0!	0.887096	0.931777	0.949526	0.871956	0.968377	0.907797	0.974865	0.953045	0.971896	0.925643	#DIV/0!	#DIV/0!	0.83489	0.864671	0.93449	0.883521	1.13373	0.951835	0.885712	0.912691	0.93776	0.881698	#DIV/0!
AUC90		0.771197	0.902811	1.00933	0.893615	0.895057	0.947932	0.89665	0.975338	0.987322	0.930154	#DIV/0!	#DIV/0!	0.900713	0.98909	0.901828	0.880563	0.947539	0.97686	0.969447	0.996866	0.962966	0.915392	#DIV/0!	#DIV/0!	0.876578	0.917832	0.948178	0.857782	0.968252	0.848293	0.982932	0.947515	0.968	0.911307	#DIV/0!	#DIV/0!	0.80137	0.836271	0.923481	0.852698	1.12496	0.919986	0.884784	0.920076	0.943296	0.888409	#DIV/0!
Rect Trans C/P Norm
skew
Cough number
	T3
180	0	1	1	1	1	1	1	1	1	1	1			1	1	1	1	1	1	1	1	1	1			1	1	1	1	1	1	1	1	1	1			1	1	1	1	1	1	1	1	1	1
190	10	1.0068	1.06154	0.93444	0.990451	1.11416	1.00421	0.960801	1.0326	0.906413	0.978534			1.00517	1.03905	0.820784	1.01367	1.09594	0.919536	0.970917	1.02224	0.947645	0.970879			1.01913	0.945137	0.863516	0.978894	0.930562	1.03852	1.04422	0.987672	0.962433	1.02982			1.10584	1.04617	1.00388	1.02744	1.04906	0.955408	0.95765	0.919588	0.995157	1.0668
200	20	1.02356	1.08084	0.821901	1.00257	1.07793	0.963705	0.915114	1.02095	0.915914	0.997189			1.08105	1.0963	0.936099	1.00205	1.06463	0.820031	1.02687	0.997063	0.893793	0.984516			1.06172	0.904225	0.892536	1.00736	0.935192	1.0185	0.860035	1.00844	0.938381	1.03127			1.07372	0.873266	0.897264	1.00322	1.16349	0.852223	1.06598	1.02297	1.04558	1.04082
210	30	1.08633	0.86081	0.837037	0.991934	1.04542	0.947995	0.999731	0.993437	1.09125	0.950217			1.06159	0.861927	0.911859	1.00443	0.95764	0.934861	0.874879	0.977076	0.946223	0.982496			1.06761	0.998887	0.924146	1.00993	0.95731	1.02247	0.965398	1.05452	0.969824	1.0422			1.03417	0.986366	0.825609	1.03412	1.02841	0.7557	0.882482	1.03143	1.03022	1.10508
220	40	1.0043	1.03775	0.815501	1.00993	1.01728	1.02332	0.9216	0.966433	1.10252	0.907682			0.95331	1.00422	0.948309	1.00689	1.01434	0.967173	0.896848	0.997525	0.958905	0.958823			1.05347	1.03448	0.900093	0.961631	1.11952	1.00861	0.886509	0.932892	0.8971	0.94198			1.07218	0.919818	0.865423	0.947624	1.04144	0.899336	0.936259	0.925928	1.00519	1.22079
230	50	1.09101	0.976172	0.905408	1.00451	1.03206	1.05406	0.846322	0.961252	1.02234	0.932351			1.05818	0.988616	0.906373	0.948635	0.895243	0.887591	1.03225	1.0218	1.02261	0.925948			0.992358	0.959116	0.891033	0.895671	1.0145	1.05585	0.930508	0.978058	0.863598	0.90517			1.09859	0.985507	0.917626	1.02326	1.26214	0.826267	0.973094	0.971773	0.973976	1.1025
240	60	1.02876	1.02034	0.932967	0.921244	1.03278	1.02592	0.79612	0.988338	0.992719	0.909727			0.979361	1.0121	0.987364	0.848888	0.898821	0.935823	1.23232	1.01763	0.953358	0.876542			0.996305	1.02477	0.949054	0.943478	1.01051	1.01944	0.981844	0.940521	0.814051	0.940231			1.04913	0.964386	0.922696	1.02394	1.17304	0.864491	0.954663	0.964648	0.976853	0.937957
250	70	1.09875	1.03941	0.998268	0.964624	1.04895	0.994754	0.875102	0.968845	1.07026	0.954782			0.993022	1.03392	0.896574	0.929344	0.933248	0.868382	0.918516	0.985581	0.917287	0.924845			0.969153	0.950014	0.976621	0.993782	0.992316	0.966636	1.01506	0.978194	0.81073	0.926352			1.0204	1.03336	0.937164	0.945688	1.27416	0.819447	1.01201	0.981434	1.00372	0.86371
260	80	1.05909	0.919129	0.964266	0.974933	1.01616	1.12914	0.702112	0.951039	1.05062	0.906109			1.00542	1.05508	0.892144	0.89923	0.871992	0.916399	0.882555	0.985012	1.01473	0.88149			1.01356	0.992418	0.967966	0.947083	0.982938	1.02007	0.969119	0.954103	0.811466	0.939748			1.10772	0.894025	0.834725	0.826161	1.14896	0.921008	0.754386	1.01879	0.960525	1.12406
270	90	1.05796	0.996219	0.944929	0.969542	0.939977	1.04332	0.684945	0.904574	1.15461	0.94452			1.031	1.05659	0.872217	0.914159	0.93043	0.819905	0.884786	0.93761	0.971839	0.947881			1.00168	1.08503	0.989231	0.940985	0.982917	0.958546	0.934712	0.990938	0.84703	0.905463			1.02837	0.977801	0.797049	0.998028	1.018	0.922501	0.780412	1.02049	0.990431	0.874222
AUC30		1.02917	1.0008	0.898345	0.996237	1.05938	0.978978	0.968911	1.01175	0.978393	0.981485	#DIV/0!	#DIV/0!	1.03695	0.99932	0.917186	1.00504	1.02955	0.918607	0.968167	0.999095	0.946915	0.984473	#DIV/0!	#DIV/0!	1.03712	0.962062	0.920049	0.999046	0.955766	1.01987	0.967412	1.01266	0.96766	1.02582	#DIV/0!	#DIV/0!	1.05343	0.97645	0.931688	1.0162	1.06024	0.890833	0.976529	0.993497	1.01774	1.05318	#DIV/0!
AUC60		1.03439	1.00535	0.892465	0.988662	1.04566	1.00274	0.919955	0.994715	1.00445	0.953672	#DIV/0!	#DIV/0!	1.01981	1.00032	0.930113	0.974938	0.989516	0.923574	1.00487	1.00476	0.960362	0.957029	#DIV/0!	#DIV/0!	1.02723	0.980946	0.917197	0.970995	0.99537	1.02334	0.952644	0.986014	0.92077	0.984382	#DIV/0!	#DIV/0!	1.06195	0.96793	0.918928	1.00852	1.10251	0.879061	0.967161	0.97662	1.00385	1.06771	#DIV/0!
AUC90		1.04566	0.999221	0.915472	0.982973	1.03247	1.01864	0.870185	0.978746	1.03066	0.948111	#DIV/0!	#DIV/0!	1.01681	1.01478	0.917172	0.95673	0.966228	0.90697	0.971994	0.994154	0.962639	0.945342	#DIV/0!	#DIV/0!	1.0175	0.989408	0.935419	0.967882	0.992576	1.01086	0.95874	0.982533	0.891461	0.966223	#DIV/0!	#DIV/0!	1.05901	0.96807	0.900143	0.982949	1.11587	0.881638	0.931694	0.985705	0.998166	1.03359	#DIV/0!
Rect Trans C/P Norm
skew
Cough number
Pre BD FEV1%pred
3hr absolute value
180	0	0.604744	0.812274	1.01231	0.881391	0.744942	0.667504	0.884332	0.945629	0.876908	0.897239			0.820392	0.881324	0.967184	0.803067	0.750131	0.755522	1.0306	0.926047	0.981799	0.79383			0.810084	0.86404	0.970641	0.828863	0.877107	0.668363	0.921457	0.914002	1.03121	0.85964			0.645194	0.716312	0.939745	0.63529	0.929822	0.794997	0.917382	0.910281	0.908937	0.847552
190	10	0.608857	0.862261	0.945947	0.872974	0.829986	0.670315	0.849667	0.976454	0.794841	0.877979			0.824631	0.915744	0.793849	0.814046	0.822101	0.69473	1.00062	0.946643	0.930397	0.770712			0.825583	0.816636	0.838163	0.811369	0.816203	0.69411	0.962199	0.902734	0.992472	0.885277			0.71348	0.749383	0.94339	0.652721	0.975439	0.759546	0.87853	0.837084	0.904536	0.892374
200	20	0.618993	0.877941	0.832022	0.883652	0.802996	0.643277	0.809264	0.965436	0.803173	0.894717			0.886886	0.966194	0.90538	0.804717	0.798611	0.619551	1.05829	0.923327	0.877525	0.781538			0.860081	0.781286	0.866331	0.834964	0.820264	0.680731	0.792485	0.921713	0.967669	0.886517			0.692755	0.625531	0.843199	0.637336	1.08184	0.677514	0.977913	0.931194	0.95037	0.881729
210	30	0.656951	0.699213	0.847345	0.874281	0.778774	0.632791	0.884094	0.939423	0.956923	0.852572			0.870921	0.759637	0.881935	0.806622	0.718356	0.706308	0.901648	0.904818	0.929001	0.779934			0.864855	0.863078	0.897013	0.837095	0.839663	0.683382	0.889572	0.963833	1.00009	0.895917			0.66724	0.706545	0.775861	0.656969	0.956241	0.600779	0.809573	0.938887	0.936408	0.925218
220	40	0.607345	0.842936	0.825543	0.890141	0.757817	0.683068	0.815001	0.913887	0.966807	0.814408			0.782088	0.885043	0.917189	0.808603	0.760887	0.73072	0.924289	0.923755	0.941452	0.761142			0.853399	0.893833	0.873667	0.79706	0.981939	0.674116	0.81688	0.852665	0.9251	0.809764			0.691764	0.658876	0.813277	0.602016	0.968351	0.714969	0.858907	0.842855	0.913656	0.999617
230	50	0.65978	0.79292	0.916557	0.885366	0.768826	0.70359	0.748429	0.908987	0.896495	0.836542			0.868121	0.871291	0.876629	0.761817	0.67155	0.670594	1.06383	0.946238	1.004	0.735045			0.803893	0.828714	0.864873	0.742389	0.889825	0.705688	0.857422	0.893947	0.890552	0.77812			0.708804	0.70593	0.862334	0.650069	1.17357	0.65688	0.892698	0.884587	0.885283	0.93398
240	60	0.62214	0.828795	0.944456	0.811976	0.769364	0.684808	0.704035	0.934601	0.870524	0.816242			0.80346	0.891991	0.954962	0.681714	0.674234	0.707035	1.27002	0.942373	0.936006	0.695825			0.807091	0.885445	0.92119	0.782014	0.886326	0.681357	0.904726	0.859639	0.839459	0.80826			0.67689	0.690801	0.867098	0.650498	1.09071	0.687268	0.87579	0.878101	0.887898	0.840745
250	70	0.664465	0.844288	1.01056	0.850211	0.781408	0.664003	0.773881	0.916168	0.938518	0.856667			0.814668	0.911219	0.867152	0.746326	0.700059	0.656082	0.94662	0.912694	0.900592	0.73417			0.785096	0.82085	0.947948	0.823709	0.870367	0.646064	0.93533	0.894071	0.836034	0.796329			0.658354	0.740207	0.880695	0.600786	1.18474	0.651457	0.928401	0.89338	0.912321	0.801688
260	80	0.640476	0.746585	0.976141	0.859297	0.756978	0.753705	0.6209	0.89933	0.921296	0.812996			0.824839	0.929867	0.862867	0.722142	0.654109	0.692359	0.909558	0.912167	0.996261	0.699753			0.821068	0.857489	0.939547	0.785002	0.862142	0.68178	0.893001	0.872052	0.836794	0.807845			0.714691	0.6404	0.784428	0.524852	1.06832	0.732198	0.69206	0.927384	0.873058	0.963113
270	90	0.639797	0.809203	0.956566	0.854545	0.700228	0.69642	0.605719	0.855391	1.01249	0.84746			0.845827	0.9312	0.843594	0.734131	0.697945	0.619456	0.911858	0.868271	0.954151	0.752456			0.811443	0.93751	0.960187	0.779947	0.862124	0.640657	0.861296	0.905719	0.873467	0.778372			0.663496	0.70041	0.749022	0.634037	0.946561	0.733385	0.715936	0.928935	0.90024	0.819113

## Sheet: Clearance_Whole
		RCF-001	RCF-002	RCF-003	RCF-004	RCF-005	RCF-006	RCF-007	RCF-008	RCF-009	RCF-010		AVERAGE	SEM
Baseline	0	0	0	0	0	0	0	0	0	0	0		0	0
	10	0.135923	-0.00507611	-0.0134458	0.0808364	0.0298447	0.0580472	0.0233557	0.0352054	0.0161017	0.025375		0.0386167	0.0138451
	20	0.180298	0.0767823	0.0139145	0.166596	0.0466227	0.0931786	0.0972709	0.0743759	0.0394576	0.0908509		0.0879347	0.0165615
	30	0.243032	0.108305	0.0185311	0.155207	0.0518453	0.136827	0.0687915	0.101058	0.0818249	0.0445339		0.100996	0.020618
	40	0.278344	0.157089	0.0747301	0.144573	0.0669068	0.164336	0.124359	0.0878808	0.105869	0.0844238		0.128851	0.0198938
	50	0.317594	0.228934	0.0932981	0.182402	0.060388	0.204812	0.150504	0.114475	0.12384	0.115236		0.159148	0.0240222
	60	0.334548	0.245473	0.0869891	0.183519	0.103399	0.218598	0.167776	0.139105	0.135108	0.208274		0.182279	0.0232802
	70	0.315904	0.237039	0.0884272	0.162716	0.150302	0.191681	0.165212	0.170737	0.0776677	0.200021		0.175971	0.0217155
	80	0.331679	0.217133	0.0766995	0.185387	0.101397	0.22972	0.158911	0.177005	0.0793203	0.22995		0.17872	0.025123
	90	0.348228	0.228278	0.0864644	0.19226	0.130674	0.237034	0.164255	0.166999	0.0960818	0.229135		0.187941	0.0245989
	AUC90	0.276172	0.165995	0.0584009	0.1615	0.0823755	0.17047	0.124493	0.118538	0.083919	0.136422		0.137829	0.0195505
	C/P	1.5	2.73	2.03	1.89	1.2	2.64989	2.39	1.95	1.56	2.04		1.99399	0.15662
	Skew	1.404	2.17	0.98	1.65	1.525	1.611	1.67	1.343	1.18	1.469		1.5002	0.101153
	Coughs	29	14	18	65	11	8	68	45	37	47		34.2	6.91343
	180	0.429171	0.275929	0.106313	0.252515	0.249437	0.367359	0.152042	0.172658	0.12232	0.205906		0.233365	0.0330416
	190	0.422938	0.225882	0.127318	0.258815	0.214665	0.350956	0.196888	0.131613	0.173553	0.218043		0.232067	0.0293531
	200	0.433428	0.223287	0.121937	0.259843	0.222473	0.376247	0.213647	0.167882	0.167339	0.192256		0.237834	0.0306058
	210	0.408837	0.296242	0.155406	0.280952	0.244144	0.376751	0.143924	0.183094	0.117799	0.236949		0.24441	0.0309905
	220	0.43524	0.264819	0.181186	0.248121	0.254673	0.360285	0.191598	0.191041	0.101207	0.230335		0.24585	0.0299439
	230	0.414371	0.313378	0.136605	0.278647	0.259106	0.374056	0.230579	0.176477	0.114593	0.198113		0.249593	0.0310904
	240	0.433128	0.266859	0.113423	0.320133	0.24367	0.364561	0.247549	0.214268	0.116171	0.22985		0.254961	0.0316068
	250	0.419694	0.252654	0.111987	0.282101	0.232101	0.347061	0.209368	0.242491	0.142015	0.198808		0.243828	0.028719
	260	0.431321	0.302473	0.146276	0.27918	0.247325	0.34371	0.286102	0.229382	0.121966	0.21096		0.25987	0.0288098
	270	0.414809	0.264272	0.122654	0.273215	0.270297	0.3533	0.297506	0.24062	0.0652659	0.186856		0.248879	0.0326003
	AUC270	0.372321	0.234613	0.0989992	0.225643	0.178683	0.287028	0.171513	0.165234	0.108603	0.191814		0.203445	0.0258418
	N180	0	0	0	0	0	0	0	0	0	0		0	0
	N190	-0.00623365	-0.0500467	0.0210053	0.00629988	-0.0347723	-0.0164028	0.0448464	-0.0410448	0.0512322	0.0121378		-0.00129787	0.0110321
	N200	0.00425661	-0.0526418	0.0156235	0.00732849	-0.0269642	0.00888767	0.0616051	-0.00477561	0.0450188	-0.0136499		0.00446887	0.0103947
	N210	-0.0203338	0.0203126	0.0490931	0.0284375	-0.00529284	0.00939261	-0.00811763	0.0104363	-0.0045211	0.0310439		0.0110451	0.00674962
	N220	0.00606844	-0.0111101	0.0748731	-0.00439347	0.00523554	-0.00707381	0.0395569	0.0183831	-0.0211133	0.0244292		0.0124856	0.00897487
	N230	-0.0148007	0.0374494	0.0302922	0.026132	0.00966924	0.00669753	0.0785373	0.00381923	-0.0077278	-0.00779267		0.0162276	0.00883816
	N240	0.00395641	-0.00906997	0.00710982	0.0676181	-0.00576682	-0.00279818	0.0955073	0.0416106	-0.00614895	0.0239447		0.0215963	0.0113343
	N250	-0.0094768	-0.0232749	0.00567413	0.0295866	-0.0173358	-0.0202976	0.0573263	0.0698333	0.0196947	-0.00709723		0.0104633	0.0104126
	N260	0.00214938	0.0265439	0.0399631	0.0266653	-0.00211198	-0.0236489	0.13406	0.056724	-0.00035389	0.00505482		0.0265046	0.0140521
	N270	-0.0143623	-0.0116567	0.0163414	0.0207	0.0208599	-0.0140593	0.145465	0.0679619	-0.0570545	-0.0190493		0.0155146	0.0178451
	Clr90-180	0.0809427	0.0476506	0.0198486	0.0602549	0.118763	0.130325	-0.0122131	0.00565892	0.0262386	-0.0232294		0.045424	0.0165704
	AUC90	-0.0054196	-0.00816603	0.0288862	0.0231527	-0.00627547	-0.0065892	0.0720874	0.024772	0.00211401	0.00544681		0.0130009	0.00796064
	C/P	1.27	2.05	1.52	1.21	1.29	2.36	2.18	1.36	1.57	1.5		1.631	0.130762
	Skew	1.506	1.44	1.58	1.5	1.65	1.318	1.467	1.469	0.96	1.724		1.4614	0.066214
	Coughs	14	12	29	42	7	6	99	62	27	20		31.8	9.24458
Vest	0	0	0	0	0	0	0	0	0	0	0		0	0
	10	0.0571759	-0.0192334	0.0730324	0.11926	0.0167033	-0.00347765	0.0269277	0.00724523	0.0292625	0.02618		0.0333076	0.0127854
	20	0.0989348	0.0032959	0.108256	0.174186	0.00596875	0.0597168	0.0732105	0.0852785	0.0350949	0.0395221		0.0683465	0.0163892
	30	0.177896	0.040364	0.116811	0.224207	0.0526814	0.117666	0.159869	0.1133	0.00635213	0.0908112		0.109996	0.0209502
	40	0.186729	0.0151509	0.0962343	0.210362	0.0853724	0.143763	0.224028	0.070607	0.033499	0.0855157		0.115126	0.0230061
	50	0.229545	0.0678441	0.118106	0.246079	0.151485	0.199507	0.162139	0.151526	0.0644437	0.185121		0.157579	0.0194099
	60	0.245847	0.0830829	0.0617735	0.284846	0.153988	0.220731	0.121296	0.130012	0.0995304	0.201231		0.160234	0.0235699
	70	0.221224	0.0598988	0.153335	0.287591	0.158338	0.22701	0.110802	0.159317	0.0390166	0.168463		0.1585	0.0239659
	80	0.24328	0.0348609	0.143291	0.292987	0.151654	0.23674	0.172105	0.129321	0.0797141	0.162994		0.164695	0.0244588
	90	0.241726	0.0789239	0.0912232	0.266096	0.140271	0.270201	0.161617	0.121856	0.0786225	0.196049		0.164659	0.0237896
	AUC90	0.189151	0.0404653	0.106896	0.233957	0.101829	0.16354	0.134666	0.107607	0.0517262	0.128432		0.125827	0.0186348
	C/P	1.54	2.77	1.96	1.81	1.73	2.83	2.87	1.7	1.02	1.74		1.997	0.196605
	Skew	0.97	2.12	1.46	1.76	1	1.388	1.379	2.209	0.98	1.556		1.4822	0.14082
	Coughs	6	15	13	40	6	16	152	51		15		34.8889	15.4995
	180	0.266919	0.200315	0.110278	0.298141	0.264387	0.32534	0.120709	0.206386	0.0364726	0.282223		0.211117	0.0299276
	190	0.276661	0.161748	0.183142	0.299998	0.22186	0.32534	0.120709	0.206386	0.0662286	0.294056		0.215613	0.0267589
	200	0.266757	0.180684	0.144	0.331732	0.261489	0.373982	0.150204	0.220149	0.0985543	0.260838		0.228839	0.0274734
	210	0.256479	0.263215	0.161024	0.310753	0.30332	0.348746	0.152408	0.228271	0.112484	0.305845		0.244255	0.0249696
	220	0.283459	0.216423	0.189064	0.32884	0.260254	0.368904	0.188417	0.233279	0.055831	0.305593		0.243006	0.0280465
	230	0.269031	0.245219	0.214015	0.363438	0.292979	0.322357	0.194467	0.223424	0.0491569	0.294652		0.246874	0.0274176
	240	0.28289	0.233024	0.171576	0.366184	0.284235	0.361982	0.138502	0.218221	0.0881355	0.344131		0.248888	0.0304086
	250	0.288794	0.232571	0.216443	0.327496	0.290775	0.341695	0.0856071	0.246614	0.0962416	0.331577		0.245781	0.029091
	260	0.27905	0.235601	0.214474	0.331341	0.306695	0.40107	0.184264	0.270557	0.0418063	0.32536		0.259022	0.0312552
	270	0.283302	0.22851	0.22673	0.362208	0.293261	0.382407	0.201376	0.273181	0.0748753	0.307819		0.263367	0.0277354
	AUC270	0.245324	0.139949	0.135332	0.290065	0.201724	0.280315	0.145863	0.174485	0.0616274	0.231933		0.190662	0.0229211
	N180	0	0	0	0	0	0	0	0	0	0		0	0
	N190	0.00974228	-0.0385672	0.0728644	0.00185712	-0.0425263	0	0	0	0.0297561	0.0118331		0.00449594	0.0102885
	N200	-0.000161557	-0.0196309	0.0337219	0.0335911	-0.0028977	0.048642	0.0294959	0.0137624	0.0620817	-0.0213846		0.017722	0.00897869
	N210	-0.0104396	0.0628993	0.0507467	0.0126128	0.038933	0.0234065	0.0316996	0.0218843	0.0760117	0.0236221		0.0331376	0.00795948
	N220	0.0165395	0.0161076	0.0787864	0.0306997	-0.004133	0.0435649	0.0677084	0.0268923	0.0193584	0.0233703		0.0318895	0.0079281
	N230	0.0021119	0.0449038	0.103737	0.0652975	0.0285919	-0.00298261	0.0737583	0.0170373	0.0126844	0.0124292		0.0357569	0.0111219
	N240	0.0159713	0.0327088	0.0612983	0.068043	0.0198486	0.0366425	0.0177932	0.0118342	0.0516629	0.0619082		0.0377711	0.00678289
	N250	0.0218746	0.0322559	0.106166	0.0293554	0.0263887	0.0163556	-0.0351014	0.040228	0.059769	0.0493541		0.0346645	0.0112832
	N260	0.0121309	0.0352861	0.104196	0.0331998	0.0423078	0.0757308	0.0635558	0.0641706	0.00533371	0.043137		0.0479049	0.00941284
	N270	0.0163833	0.0281951	0.116452	0.064067	0.0288747	0.0570676	0.0806673	0.0667946	0.0384027	0.0255957		0.05225	0.0097852
	Clr90-180	0.0251935	0.121391	0.0190545	0.0320446	0.124116	0.0551381	-0.040909	0.0845302	-0.0421499	0.0861738		0.0464583	0.0187507
	AUC90	0.0093503	0.0215731	0.0808854	0.0376359	0.0150431	0.0331586	0.0366197	0.0291782	0.0394512	0.0255406		0.0328436	0.00619282
	C/P	1.11	2.3	1.62	1.22	1.64	2.24	2.03	1.07	0.96	1.31		1.55	0.157077
	Skew	1.28	1.63	1.51	2.1	1.16	1.662	2.41	1.67	0.98	1.589		1.5991	0.133515
	Coughs	15	7	22	25	9	19	51	47		12		23	5.29413
OPEP	0	0	0	0	0	0	0	0	0	0	0		0	0
	10	0.089962	-0.0285629	0.00721319	0.0642119	0.0197149	0.0568844	0.0363193	0.0946951	0.0240174	0.0334088		0.0397864	0.0119529
	20	0.192476	-0.019569	0.109518	0.12501	0.0290524	0.0938377	0.0545427	0.128894	0.0414473	0.0951193		0.085033	0.0190758
	30	0.193087	-0.0325846	0.0960878	0.197957	0.0174012	0.140022	0.0812911	0.145231	0.0798075	0.0889446		0.100724	0.0229007
	40	0.214972	0.0158182	0.0865451	0.230751	0.0799797	0.219109	0.11852	0.12188	0.0774546	0.0890828		0.125411	0.0228914
	50	0.263727	0.00710741	0.0999038	0.234704	0.112536	0.295119	0.0980717	0.159198	0.0546893	0.128621		0.145368	0.029365
	60	0.248301	0.047356	0.106945	0.247989	0.149187	0.273251	0.125072	0.159725	0.101665	0.157317		0.161681	0.0232349
	70	0.234722	0.00752291	0.111031	0.264341	0.109504	0.290776	0.108645	0.199607	0.0957349	0.16133		0.158321	0.0279045
	80	0.256789	0.00529204	0.13952	0.280685	0.0975487	0.28029	0.114036	0.152058	0.0947582	0.143251		0.156423	0.0285271
	90	0.258887	-0.020282	0.0922368	0.258627	0.109174	0.33077	0.0886845	0.167266	0.0617171	0.123232		0.147031	0.033799
	AUC90	0.216992	-0.00198909	0.0943334	0.211586	0.0804555	0.220007	0.0916868	0.147617	0.0701435	0.113367		0.12442	0.0232855
	C/P	1.57	2.04	1.81	1.82	2.33	1.89	2.28	1.85	1.72	1.97		1.928	0.0748599
	Skew	1.13	1.68	1.01	1.27	0.972	1.56	1.326	0.768	0.62	1.395		1.1731	0.106853
	Coughs	16	11	37	31	7	23	112	76		11		36	11.8216
	180	0.253876	0.0659647	0.0865571	0.308274	0.17607	0.411197	0.160954	0.168349	0.0261475	0.14036		0.179775	0.0369467
	190	0.263133	0.0551198	0.19618	0.328241	0.193301	0.390916	0.154614	0.163027	0.0411257	0.114723		0.190038	0.0354146
	200	0.247337	0.0453726	0.193368	0.318278	0.185479	0.396074	0.233259	0.195367	0.0755636	0.113483		0.200358	0.0338191
	210	0.234044	0.0486916	0.146811	0.316479	0.146646	0.399643	0.17581	0.170625	0.0499317	0.104083		0.179277	0.035281
	220	0.266285	0.0298553	0.135785	0.337071	0.149722	0.417529	0.231038	0.216574	0.0927357	0.190236		0.206683	0.036285
	230	0.292957	0.0555718	0.13664	0.374116	0.205796	0.391423	0.20329	0.210905	0.121733	0.22188		0.221431	0.033772
	240	0.260126	-0.0135648	0.129012	0.358693	0.192691	0.355673	0.168933	0.210225	0.140381	0.19174		0.199391	0.0347089
	250	0.282428	0.0346807	0.167001	0.329307	0.211788	0.409613	0.180277	0.236399	0.123494	0.203671		0.217866	0.0333998
	260	0.278607	0.0212162	0.151131	0.359534	0.223349	0.364398	0.200187	0.211956	0.128701	0.192155		0.213123	0.0328498
	270	0.26434	-0.0135473	0.14515	0.350284	0.227652	0.39896	0.167989	0.222865	0.0841466	0.221628		0.206947	0.0380993
	AUC270	0.250891	0.0195249	0.114633	0.285418	0.143171	0.336628	0.140021	0.176351	0.0696216	0.142178		0.167844	0.0308761
	N180	0	0	0	0	0	0	0	0	0	0		0	0
	N190	0.00925709	-0.0108449	0.109623	0.0199664	0.0172309	-0.0202813	-0.00634002	-0.00532169	0.0149782	-0.0256368		0.0102631	0.0121217
	N200	-0.00653876	-0.0205921	0.106811	0.0100034	0.0094095	-0.0151234	0.0723048	0.0270178	0.0494161	-0.0268773		0.0205831	0.0138156
	N210	-0.0198318	-0.017273	0.0602542	0.00820468	-0.0294233	-0.0115538	0.0148554	0.00227588	0.0237842	-0.036277		-0.000498454	0.00912497
	N220	0.0124088	-0.0361094	0.0492281	0.0287969	-0.0263478	0.00633209	0.0700837	0.0482252	0.0665882	0.0498761		0.0269082	0.0117205
	N230	0.0390812	-0.0103928	0.050083	0.0658416	0.0297259	-0.019774	0.0423351	0.0425559	0.0955852	0.0815194		0.041656	0.0114438
	N240	0.00624982	-0.0795294	0.0424553	0.0504186	0.0166215	-0.055524	0.0079782	0.0418762	0.114234	0.0513796		0.019616	0.0175519
	N250	0.0285518	-0.031284	0.0804437	0.0210326	0.0357183	-0.00158445	0.0193225	0.0680504	0.0973468	0.0633106		0.0380908	0.0124568
	N260	0.0247309	-0.0447484	0.0645742	0.0512602	0.047279	-0.0467995	0.0392323	0.0436075	0.102553	0.0517946		0.0333484	0.0146653
	N270	0.010464	-0.0795119	0.0585927	0.0420099	0.0515825	-0.0122374	0.00703434	0.0545165	0.0579991	0.0812679		0.0271718	0.0149246
	Clr90-180	-0.00501133	0.0862467	-0.00567978	0.0496473	0.0668953	0.0804269	0.07227	0.00108254	-0.0355696	0.0171279		0.0327436	0.0137297
	AUC90	0.011597	-0.0366984	0.0691184	0.0330594	0.0168663	-0.0196162	0.0296451	0.0358671	0.069165	0.0322619		0.0241266	0.0106405
	C/P	1.23	2.4	1.57	1.08	2	1.36	1.85	1.44	1.47	1.47		1.587	0.124097
	Skew	1.41	1.51	1.07	1.74	1.656	1.277	2.4	0.614	0.91	1.071		1.3658	0.158878
	Coughs	13	15	26	32	6	14	106	48		8		29.7778	10.5076
WBV	0	0	0	0	0	0	0	0	0	0	0		0	0
	10	0.0802996	0.0285203	0.0169185	0.172155	0.0214351	0.0660533	0.112887	0.080419	0.11978	0.0501089		0.0748577	0.0156488
	20	0.134867	0.0598279	0.0722314	0.189004	0.0792259	0.0633387	0.180255	0.120906	0.0388442	0.0246212		0.0963122	0.0180929
	30	0.227528	0.0876275	0.048032	0.213214	0.0753323	0.109521	0.0973613	0.1255	0.0975809	0.0452221		0.112692	0.0196318
	40	0.286863	0.115746	0.0540751	0.22816	0.112782	0.107545	0.137466	0.134884	0.131504	0.0834397		0.139247	0.0217063
	50	0.332143	0.13586	0.0714448	0.239919	0.030081	0.158059	0.132496	0.117395	0.125361	0.0773764		0.142013	0.0276266
	60	0.331118	0.111036	0.0342043	0.243638	0.0318268	0.180946	0.124874	0.0908999	0.0871502	0.0469032		0.12826	0.0308037
	70	0.328943	0.108064	0.0555425	0.261603	0.0976706	0.196447	0.0585448	0.110498	0.100832	0.105941		0.142409	0.0286277
	80	0.32753	0.125038	0.0784812	0.283938	0.0780658	0.174533	0.166706	0.134793	0.134428	0.113396		0.161691	0.0261824
	90	0.329646	0.123302	0.0685868	0.282027	0.0874292	0.174062	0.156458	0.139327	0.127546	0.100745		0.158913	0.0266312
	AUC90	0.264326	0.0994469	0.0555018	0.234851	0.0682054	0.136723	0.129672	0.11718	0.107003	0.0719727		0.128488	0.0219652
	C/P	1.93	2.93	1.73	1.68	3.29	1.84	2.38	1.65	1.39	1.75		2.057	0.194474
	Skew	1.07	2.13	0.85	1.73	0.833	1.353	1.153	1.168	1.19	1.535		1.3012	0.127211
	Coughs	10	13	12	52	12	24	103	29		18		30.3333	10.0899
	180	0.401394	0.241434	0.0392281	0.335304	0.170934	0.285251	0.141463	0.172107	0.146543	0.119541		0.20532	0.0346083
	190	0.375972	0.242704	0.0502231	0.351896	0.164273	0.299926	0.144834	0.158393	0.179704	0.132505		0.210043	0.0330472
	200	0.370989	0.257565	0.0944312	0.358053	0.172592	0.359051	0.231684	0.157825	0.156573	0.129528		0.228829	0.0326682
	210	0.389818	0.250022	0.14317	0.344109	0.173539	0.4007	0.192669	0.135683	0.158214	0.112662		0.230059	0.0346474
	220	0.403781	0.255892	0.0910816	0.368589	0.201447	0.341278	0.240598	0.207656	0.204886	0.0832376		0.239845	0.0340565
	230	0.390908	0.249118	0.102155	0.368702	0.139538	0.345099	0.156067	0.191733	0.184689	0.0938411		0.222185	0.0349893
	240	0.401727	0.235656	0.117724	0.339098	0.145601	0.349143	0.168026	0.183406	0.198685	0.137929		0.2277	0.031757
	250	0.41745	0.227127	0.126069	0.345627	0.106564	0.381197	0.131865	0.163906	0.181666	0.181149		0.226262	0.0359005
	260	0.395389	0.258469	0.124038	0.383787	0.130684	0.315431	0.205343	0.158834	0.226966	0.109152		0.230809	0.0334139
	270	0.420044	0.232586	0.159542	0.339552	0.19651	0.319892	0.247008	0.173485	0.194657	0.16796		0.245124	0.0276055
	AUC270	0.350787	0.182417	0.0740019	0.306865	0.123498	0.244717	0.158853	0.151461	0.146861	0.105784		0.184524	0.0281954
	N180	0	0	0	0	0	0	0	0	0	0		0	0
	N190	-0.0254213	0.00127013	0.010995	0.0165922	-0.00666097	0.0146747	0.00337048	-0.0137142	0.0331609	0.0129639		0.00472308	0.00532065
	N200	-0.0304043	0.0161308	0.0552031	0.0227496	0.00165821	0.0738003	0.0902209	-0.0142817	0.0100302	0.00998679		0.0235094	0.0121179
	N210	-0.0115758	0.00858806	0.103942	0.0088055	0.00260495	0.115449	0.0512059	-0.0364234	0.0116707	-0.00687899		0.0247388	0.0157891
	N220	0.00238748	0.0144582	0.0518536	0.0332853	0.0305127	0.0560268	0.099135	0.0355495	0.0583431	-0.0363032		0.0345248	0.0115351
	N230	-0.0104854	0.00768402	0.062927	0.0333978	-0.0313958	0.0598478	0.0146035	0.0196266	0.0381462	-0.0256997		0.0168652	0.0103716
	N240	0.000333881	-0.00577749	0.0784957	0.00379449	-0.0253328	0.0638917	0.0265628	0.0112994	0.0521421	0.0183877		0.0223797	0.010443
	N250	0.016056	-0.0143071	0.0868411	0.0103237	-0.0643706	0.095946	-0.00959833	-0.00820085	0.0351227	0.0616085		0.0209421	0.0157277
	N260	-0.00600464	0.0170356	0.08481	0.0484833	-0.0402506	0.0301804	0.06388	-0.0132725	0.080423	-0.0103891		0.0254895	0.0136366
	N270	0.0186504	-0.00884769	0.120314	0.0042482	0.0255757	0.034641	0.105545	0.00137793	0.0481138	0.0484187		0.0398037	0.0136346
	Clr90-180	0.0717478	0.118131	-0.0293587	0.053277	0.0835051	0.111189	-0.014995	0.0327796	0.018997	0.018796		0.0464069	0.0158523
	AUC90	-0.0150999	0.00962626	0.0569842	0.0229661	-0.000656173	0.0639597	0.0517071	-0.00184865	0.0302702	-0.00918625		0.0208723	0.00913345
	C/P	1.56	3.26	1.83	1.88	2.63	1.4	2.06	1.26	1.14	2.34		1.936	0.209413
	Skew	1.64	2.78	1.17	1.58	1.308	1.671	1.585	0.756	0.7	1.598		1.4788	0.183947
	Coughs	7	11	23	39	7	13	58	47		17		24.6667	6.26276

## Sheet: Clearance_Central
		RCF-001	RCF-002	RCF-003	RCF-004	RCF-005	RCF-006	RCF-007	RCF-008	RCF-009	RCF-010		AVERAGE	SEM
Baseline	0	0	0	0	0	0	0	0	0	0	0		0	0
	10	0.208188	0.0329612	-0.020354	0.131163	-0.0505854	0.169087	0.0117579	0.106705	0.0011802	0.0390046		0.0629108	0.0272163
	20	0.214864	0.163063	0.00543051	0.176848	0.00698197	0.240901	0.171187	0.1812	0.133509	0.169539		0.146352	0.0250908
	30	0.363929	0.173866	0.133267	0.187822	0.00842253	0.36489	0.142092	0.259837	0.220969	0.140139		0.199523	0.0344807
	40	0.365049	0.233071	0.155172	0.206479	-0.0582229	0.290853	0.1235	0.22329	0.257222	0.134176		0.193059	0.0363379
	50	0.425116	0.257446	0.183535	0.250245	0.0712143	0.273561	0.185293	0.272963	0.267345	0.286033		0.247275	0.0286545
	60	0.466426	0.309839	0.165921	0.290951	0.103006	0.308372	0.256969	0.276752	0.353108	0.342424		0.287377	0.031649
	70	0.385634	0.312924	0.21747	0.250717	0.0962837	0.301299	0.137775	0.347552	0.192207	0.271089		0.251295	0.0289739
	80	0.370674	0.308381	0.181788	0.299595	0.0699789	0.346086	0.147111	0.317349	0.223577	0.295565		0.256011	0.0305974
	90	0.426239	0.281378	0.235153	0.335736	0.0366655	0.392323	0.164177	0.293106	0.228208	0.329304		0.272229	0.0359676
	AUC90	0.358458	0.230325	0.139709	0.236617	0.0315271	0.298597	0.148873	0.253195	0.208592	0.22303		0.212892	0.0285763
	C/P
	Skew
	Coughs
	180	0.488086	0.358394	0.248716	0.43502	0.236773	0.405085	0.193985	0.34233	0.120971	0.340085		0.316945	0.0362867
	190	0.478168	0.308291	0.215268	0.438435	0.31527	0.373974	0.250572	0.286626	0.118241	0.342957		0.31278	0.0332887
	200	0.524488	0.31793	0.0666674	0.455418	0.279859	0.397374	0.240066	0.359115	0.115735	0.305397		0.306205	0.0447073
	210	0.523119	0.291992	0.158709	0.492527	0.295783	0.387077	0.176232	0.358834	0.248565	0.353407		0.328624	0.0380876
	220	0.509214	0.365564	0.189264	0.436564	0.282815	0.407199	0.199208	0.341551	0.220233	0.28854		0.324015	0.0338921
	230	0.543178	0.412761	0.200423	0.502186	0.322043	0.45808	0.206373	0.299068	0.133995	0.243195		0.33213	0.0443907
	240	0.529133	0.35629	0.182902	0.500189	0.27304	0.417984	0.191718	0.427808	0.0928877	0.289811		0.326176	0.0457424
	250	0.565889	0.34329	0.259097	0.462435	0.262539	0.359034	0.190051	0.470073	0.282949	0.270976		0.346633	0.0374044
	260	0.556039	0.348339	0.293228	0.467916	0.25702	0.449125	0.178863	0.414008	0.197676	0.242125		0.340434	0.0401888
	270	0.509664	0.332968	0.217752	0.447344	0.203886	0.407103	0.185912	0.378339	0.201332	0.231498		0.31158	0.0374863
	AUC270	0.457572	0.305446	0.19812	0.372893	0.156478	0.375614	0.180833	0.32109	0.187671	0.287513		0.284323	0.0319425
	N180	0	0	0	0	0	0	0	0	0	0		0	0
	N190	-0.00991855	-0.0501027	-0.0334483	0.00341514	0.0784972	-0.0311115	0.0565866	-0.0557036	-0.00272997	0.0028721		-0.00416435	0.0137502
	N200	0.0364012	-0.0404641	-0.182049	0.0203981	0.0430855	-0.00771148	0.0460808	0.0167856	-0.00523573	-0.0346876		-0.0107396	0.0213225
	N210	0.0350321	-0.0664018	-0.0900074	0.0575065	0.0590096	-0.0180079	-0.0177529	0.0165038	0.127594	0.013322		0.0116798	0.0201473
	N220	0.0211279	0.0071697	-0.0594519	0.00154432	0.0460419	0.00211353	0.00522268	-0.000779013	0.0992628	-0.0515446		0.00707073	0.0142193
	N230	0.0550911	0.0543672	-0.0482932	0.0671656	0.0852697	0.0529944	0.0123875	-0.0432614	0.0130247	-0.0968901		0.0151855	0.0189121
	N240	0.0410469	-0.00210404	-0.0658141	0.0651693	0.0362665	0.0128992	-0.00226692	0.0854787	-0.0280828	-0.0502732		0.00923195	0.015465
	N250	0.0778028	-0.0151046	0.0103812	0.0274149	0.0257659	-0.0460516	-0.00393431	0.127744	0.161978	-0.0691089		0.0296887	0.0232039
	N260	0.0679527	-0.0100551	0.0445119	0.0328962	0.0202469	0.0440401	-0.0151228	0.0716781	0.0767055	-0.0979596		0.0234894	0.0168194
	N270	0.0215781	-0.0254264	-0.0309639	0.0123238	-0.0328866	0.00201758	-0.00807336	0.0360089	0.0803613	-0.108587		-0.00536474	0.0158575
	Clr90-180	0.061847	0.0770165	0.0135632	0.0992845	0.200108	0.0127626	0.0298087	0.0492236	-0.107237	0.0107803		0.0447157	0.0247064
	AUC90	0.0384571	-0.016458	-0.0505705	0.0319815	0.0401441	0.00124247	0.00812524	0.0282728	0.0580975	-0.0547618		0.00845305	0.012233
	C/P
	Skew
	Coughs
Vest	0	0	0	0	0	0	0	0	0	0	0		0	0
	10	0.0580578	0.0271521	0.0795804	0.211229	0.100588	0.159881	0.116259	0.0587338	0.046045	0.130897		0.0988423	0.018031
	20	0.180608	-0.0299639	0.0805476	0.426428	0.110455	0.187827	0.134843	0.207035	-0.00345596	0.107697		0.140202	0.0401962
	30	0.308743	0.00666923	0.122439	0.430689	0.163316	0.305353	0.248622	0.242167	0.00028865	0.0870358		0.191532	0.0443409
	40	0.352002	0.0619102	0.15315	0.462925	0.215982	0.250484	0.328079	0.257169	0.035712	0.120643		0.223806	0.0426348
	50	0.445404	0.109388	0.158954	0.433418	0.219189	0.356421	0.284062	0.379911	0.0778116	0.22948		0.269404	0.0417003
	60	0.371183	0.115702	0.126262	0.478728	0.205974	0.409808	0.265842	0.294062	0.167119	0.32995		0.276463	0.0389125
	70	0.389265	0.0970852	0.104558	0.430376	0.240139	0.376708	0.281168	0.400473	0.143016	0.282237		0.274503	0.0398209
	80	0.450572	0.0859406	0.12737	0.436261	0.212292	0.340639	0.241034	0.27258	0.160634	0.238066		0.256539	0.0387018
	90	0.44562	0.119396	0.100951	0.430963	0.216084	0.303128	0.240453	0.348513	0.163883	0.251243		0.262024	0.03801
	AUC90	0.333495	0.06592	0.11709	0.415668	0.187113	0.298917	0.237818	0.273405	0.0878948	0.197472		0.221479	0.0355769
	C/P
	Skew
	Coughs
	180	0.407164	0.270628	0.200798	0.458729	0.289467	0.403308	0.270617	0.416557	0.0814512	0.402035		0.320075	0.0375292
	190	0.439364	0.228489	0.156254	0.480953	0.297803	0.440234	0.299641	0.484846	0.057923	0.396091		0.32816	0.0461503
	200	0.51355	0.307184	0.201704	0.548238	0.365311	0.318177	0.36116	0.468854	0.0396698	0.327597		0.345145	0.0473686
	210	0.461118	0.282896	0.211226	0.496996	0.340764	0.441426	0.27765	0.452437	0.214607	0.440981		0.36201	0.034489
	220	0.388744	0.303811	0.31323	0.546925	0.296774	0.373535	0.312126	0.456994	0.0491428	0.410727		0.345201	0.0413666
	230	0.489334	0.345564	0.31994	0.562184	0.231702	0.393393	0.338969	0.479214	0.18001	0.341436		0.368175	0.0370767
	240	0.421591	0.340694	0.319447	0.442185	0.212491	0.388681	0.437954	0.546535	0.147564	0.407077		0.366422	0.0369612
	250	0.45498	0.356411	0.314132	0.444631	0.274941	0.456177	0.31394	0.561374	0.0884464	0.435153		0.370019	0.0416125
	260	0.445922	0.378111	0.304854	0.416202	0.238983	0.454499	0.311286	0.567326	0.135515	0.364923		0.361762	0.0384751
	270	0.490718	0.366062	0.30891	0.51507	0.27807	0.443537	0.288833	0.601661	0.146328	0.402775		0.384196	0.0425007
		0.412172	0.202538	0.185619	0.460788	0.247306	0.364097	0.278968	0.398704	0.109399	0.315562		0.297515	0.0356832
	N180	0	0	0	0	0	0	0	0	0	0		0	0
	N190	0.0322003	-0.0421393	-0.0445439	0.0222238	0.0083364	0.0369267	0.0290234	0.0682891	-0.0235283	-0.00594402		0.00808442	0.011626
	N200	0.106386	0.0365566	0.000905833	0.0895087	0.0758446	-0.0851306	0.0905429	0.0522977	-0.0417814	-0.0744374		0.0250693	0.0225097
	N210	0.0539542	0.0122678	0.0104282	0.0382669	0.0512976	0.0381183	0.00703316	0.03588	0.133156	0.0389459		0.0419348	0.0114105
	N220	-0.0184197	0.033183	0.112432	0.0881952	0.0073071	-0.0297724	0.0415088	0.0404377	-0.0323085	0.00869218		0.0251255	0.0152622
	N230	0.0821701	0.074936	0.119142	0.103455	-0.0577644	-0.00991483	0.0683521	0.0626572	0.0985589	-0.0605987		0.0480993	0.0209625
	N240	0.0144276	0.0700658	0.118649	-0.0165447	-0.0769756	-0.0146261	0.167337	0.129978	0.0661125	0.00504228		0.0463465	0.024363
	N250	0.0478159	0.0857836	0.113333	-0.0140988	-0.0145255	0.0528698	0.0433233	0.144818	0.00699517	0.0331185		0.0499433	0.0165818
	N260	0.0387587	0.107484	0.104056	-0.042527	-0.0504841	0.0511911	0.0406685	0.15077	0.0540633	-0.0371121		0.0416867	0.0216456
	N270	0.0835547	0.0954342	0.108111	0.0563408	-0.0113965	0.0402292	0.0182154	0.185104	0.0648765	0.000740037		0.064121	0.0183756
	Clr90-180	-0.0384563	0.151232	0.0998475	0.0277664	0.0733824	0.100179	0.0301638	0.0680439	-0.0824321	0.150791		0.0580518	0.0240102
	AUC90	0.0489831	0.052619	0.0713904	0.036091	-0.0075956	0.0088768	0.0562227	0.0966923	0.0362383	-0.0101726		0.0389345	0.0107867
	C/P
	Skew
	Coughs
OPEP	0	0	0	0	0	0	0	0	0	0	0		0	0
	10	0.151566	-0.0590844	-0.0497613	0.121474	-0.00344144	0.0988689	0.129184	0.19725	0.0791719	0.0425962		0.0707823	0.0272966
	20	0.319774	-0.135909	0.0988872	0.163543	0.0732414	0.150253	0.0977758	0.258398	0.0958385	0.10345		0.122525	0.0381931
	30	0.358331	-0.103935	0.185345	0.25576	0.0829713	0.274384	0.157825	0.292475	0.0681578	0.182897		0.175421	0.0424214
	40	0.379551	-0.0589105	0.184228	0.282624	0.151808	0.398028	0.154855	0.247758	0.14453	0.0681436		0.195261	0.0437726
	50	0.444587	-0.0936122	0.197909	0.371003	0.190375	0.370933	0.202573	0.261748	0.123081	0.158594		0.222719	0.0484054
	60	0.440089	-0.0668214	0.154003	0.385967	0.199127	0.493718	0.180188	0.32764	0.199657	0.244847		0.255841	0.0515666
	70	0.35369	-0.124006	0.185947	0.405899	0.204419	0.46658	0.170257	0.334321	0.133928	0.155853		0.228689	0.0536747
	80	0.459672	-0.141004	0.210648	0.386206	0.214997	0.297274	0.231933	0.327623	0.154576	0.172477		0.23144	0.0514705
	90	0.475187	-0.150927	0.17921	0.432984	0.185778	0.258934	0.256487	0.339373	0.172841	0.207122		0.235699	0.0545616
	AUC90	0.375828	-0.103801	0.149602	0.311718	0.144364	0.312108	0.175675	0.287398	0.130198	0.148442		0.193153	0.0433573
	C/P
	Skew
	Coughs
	180	0.362449	-0.0187148	0.160919	0.506228	0.245842	0.518484	0.253714	0.28935	0.116456	0.357319		0.279205	0.0530122
	190	0.413729	-0.100028	0.24083	0.529763	0.20577	0.505573	0.286096	0.259653	0.0940238	0.405051		0.284046	0.0608392
	200	0.429682	-0.164333	0.270983	0.539478	0.193014	0.499644	0.262236	0.367395	0.143631	0.398171		0.29399	0.0651165
	210	0.401927	-0.0580477	0.203787	0.538159	0.128684	0.511603	0.249402	0.368188	0.128694	0.46421		0.293661	0.0616267
	220	0.46945	-0.0624652	0.148074	0.530687	0.322471	0.541112	0.284973	0.318309	0.120817	0.347578		0.302101	0.0605456
	230	0.457362	-0.0844171	0.138607	0.542287	0.331257	0.522377	0.271625	0.364966	0.141074	0.342814		0.302795	0.0614416
	240	0.374227	-0.168562	0.19428	0.5618	0.296368	0.405608	0.251841	0.312878	0.108642	0.38495		0.272203	0.0627637
	250	0.39705	-0.140096	0.316445	0.550182	0.319582	0.484693	0.310401	0.428104	0.0597749	0.38156		0.310769	0.0649939
	260	0.447806	-0.125525	0.269022	0.568169	0.335519	0.426668	0.305076	0.335392	0.074374	0.354975		0.299148	0.0622093
	270	0.392983	-0.105536	0.282098	0.53827	0.345446	0.452383	0.200951	0.411799	0.017412	0.319088		0.285489	0.0628851
	AUC270	0.409662	-0.098143	0.185646	0.452609	0.217505	0.409112	0.237965	0.322303	0.125633	0.278819		0.254111	0.0516141
	N180	0	0	0	0	0	0	0	0	0	0		0	0
	N190	0.05128	-0.0813131	0.0799109	0.0235351	-0.0400722	-0.0129111	0.0323824	-0.0296972	-0.0224323	0.0477317		0.00484144	0.0157872
	N200	0.0672327	-0.145618	0.110064	0.0332494	-0.0528278	-0.0188399	0.0085228	0.0780454	0.0271746	0.040852		0.0147854	0.023208
	N210	0.0394779	-0.0393329	0.0428679	0.0319302	-0.117158	-0.00688113	-0.00431145	0.0788384	0.0122384	0.106891		0.014456	0.0198483
	N220	0.107001	-0.0437504	-0.0128456	0.0244582	0.0766289	0.0226285	0.0312595	0.0289594	0.00436142	-0.00974094		0.022896	0.0138235
	N230	0.0949128	-0.0657024	-0.022312	0.0360585	0.0854149	0.00389335	0.0179113	0.0756165	0.0246183	-0.0145049		0.0235906	0.0162358
	N240	0.0117776	-0.149847	0.033361	0.0555716	0.0505259	-0.112876	-0.0018728	0.0235281	-0.0078142	0.0276312		-0.00700148	0.0218529
	N250	0.0346004	-0.121382	0.155526	0.0439535	0.0737399	-0.0337913	0.0566872	0.138754	-0.0566812	0.0242407		0.0315647	0.0268604
	N260	0.0853568	-0.10681	0.108102	0.0619403	0.089677	-0.091816	0.0513624	0.0460425	-0.042082	-0.00234359		0.0199429	0.0243234
	N270	0.0305333	-0.086821	0.121179	0.0320415	0.0996037	-0.0661013	-0.0527623	0.122449	-0.0990441	-0.0382313		0.00628465	0.02731
	Clr90-180	-0.112738	0.132213	-0.0182902	0.0732442	0.0600645	0.25955	-0.00277344	-0.0500227	-0.0563845	0.150197		0.043506	0.0359296
	AUC90	0.0580191	-0.0933975	0.0684281	0.038082	0.0295036	-0.0351883	0.0154643	0.062504	-0.0177401	0.0202806		0.0145956	0.0160112
	C/P												#DIV/0!	#DIV/0!
	Skew												#DIV/0!	#DIV/0!
	Coughs												#DIV/0!	#DIV/0!
WBV	0	0	0	0	0	0	0	0	0	0	0		0	0
	10	0.0310662	0.0313632	0.0161965	0.288674	0.10543	0.0856257	0.107413	0.0770997	0.129542	-0.0422118		0.0830198	0.0281095
	20	0.22703	0.00382521	0.000431325	0.371579	0.192338	0.161332	0.238057	0.131536	0.0500054	-0.0579474		0.131819	0.0419947
	30	0.346099	0.0693405	-0.0244345	0.364405	0.214131	0.182087	0.102433	0.2022	0.176405	0.0346498		0.166732	0.0398178
	40	0.376787	0.062525	0.101765	0.377582	0.288673	0.251113	0.12722	0.140498	0.251137	-0.0674313		0.190987	0.0452123
	50	0.469626	0.0724689	0.0100811	0.377446	0.287715	0.253002	0.140858	0.178561	0.286784	-0.0582085		0.201834	0.0521908
	60	0.500081	0.0549833	0.0530299	0.377538	0.236469	0.291561	0.176113	0.174444	0.137123	-0.00758199		0.199376	0.0496851
	70	0.433101	0.051277	-0.0177655	0.375326	0.250134	0.205853	0.159562	0.16326	0.228731	0.116276		0.196576	0.0431878
	80	0.389724	0.0356706	0.0559921	0.367109	0.260011	0.204243	0.136088	0.226184	0.292961	0.107489		0.207547	0.0389705
	90	0.425624	-0.0030759	0.0291324	0.382906	0.247551	0.289878	0.118738	0.298451	0.270235	0.131551		0.219099	0.0456316
	AUC90	0.35546	0.042042	0.0249365	0.364729	0.231384	0.213855	0.145165	0.176915	0.202547	0.0173984		0.177443	0.0394236
	C/P												#DIV/0!	#DIV/0!
	Skew												#DIV/0!	#DIV/0!
	Coughs												#DIV/0!	#DIV/0!
	180	0.466019	0.203699	0.00864762	0.29168	0.256049	0.394399	0.204528	0.304204	0.25193	0.0742107		0.245537	0.0428688
	190	0.50006	0.235637	0.040934	0.358746	0.282297	0.380815	0.169873	0.151139	0.33972	0.166775		0.2626	0.0429481
	200	0.459415	0.153166	0.00372546	0.351214	0.387524	0.408786	0.456313	0.300554	0.359715	0.145034		0.302545	0.0481686
	210	0.468968	0.211235	0.025417	0.345708	0.283173	0.402712	0.195071	0.255247	0.337951	0.164842		0.269032	0.0405351
	220	0.53632	0.179778	-0.0480117	0.324982	0.344886	0.417781	0.347239	0.288644	0.430062	0.19737		0.301905	0.0513914
	230	0.529228	0.208975	0.0505107	0.396548	0.404039	0.34779	0.208329	0.314102	0.317604	0.132165		0.290929	0.0449399
	240	0.510785	0.169981	0.0956504	0.323664	0.345231	0.398666	0.214984	0.282024	0.363153	0.108551		0.281269	0.0421793
	250	0.522604	0.197955	0.135906	0.266132	0.352645	0.425611	0.196453	0.255756	0.360197	0.157508		0.287077	0.039655
	260	0.548091	0.168158	-0.00908066	0.248254	0.298798	0.380214	0.0953885	0.297073	0.416964	0.208696		0.265256	0.051142
	270	0.53593	0.17275	0.0265649	0.300372	0.31737	0.392356	0.207294	0.337701	0.374916	0.150152		0.281541	0.0459624
	AUC270	0.447264	0.117928	0.0263014	0.345705	0.277663	0.326227	0.185085	0.257089	0.281102	0.093409		0.235777	0.0408061
	N180	0	0	0	0	0	0	0	0	0	0		0	0
	N190	0.0340411	0.0319376	0.0322863	0.067066	0.0262479	-0.0135832	-0.0346548	-0.153065	0.08779	0.0925643		0.0170631	0.0227513
	N200	-0.0066041	-0.0505334	-0.00492216	0.0595338	0.131475	0.0143871	0.251785	-0.00364961	0.107785	0.070823		0.0570079	0.028127
	N210	0.00294931	0.00753575	0.0167694	0.0540285	0.0271236	0.00831306	-0.00945655	-0.048957	0.0860205	0.0906309		0.0234957	0.0136014
	N220	0.0703012	-0.0239212	-0.0566593	0.0333019	0.0888365	0.0233829	0.142711	-0.0155601	0.178131	0.12316		0.0563684	0.0244963
	N230	0.0632091	0.00527532	0.0418631	0.104868	0.14799	-0.0466087	0.00380085	0.0098977	0.065674	0.0579543		0.0453924	0.0176465
	N240	0.0447663	-0.0337183	0.0870027	0.031984	0.0891822	0.00426705	0.0104564	-0.0221802	0.111223	0.0343404		0.0357323	0.0153073
	N250	0.0565852	-0.00574463	0.127259	-0.0255473	0.096596	0.0312129	-0.00807517	-0.0484476	0.108267	0.083297		0.0415402	0.0194947
	N260	0.082072	-0.0355415	-0.0177283	-0.0434259	0.0427486	-0.0141842	-0.109139	-0.00713144	0.165034	0.134485		0.019719	0.0270029
	N270	0.0699113	-0.0309491	0.0179173	0.00869176	0.0613214	-0.0020423	0.00276648	0.0334972	0.122986	0.0759409		0.0360041	0.0145548
	Clr90-180	0.0403952	0.206775	-0.0204848	-0.0912259	0.0084985	0.10452	0.0857899	0.00575263	-0.0183051	-0.0573407		0.0264375	0.0275183
	AUC90	0.0327793	-0.00594118	0.00586747	0.0637596	0.0843346	-0.00282177	0.070837	-0.0422667	0.10508	0.0870264		0.0398655	0.0155838
	C/P												#DIV/0!	#DIV/0!
	Skew												#DIV/0!	#DIV/0!
	Coughs												#DIV/0!	#DIV/0!

## Sheet: Clearance_Peripheral
		RCF-001	RCF-002	RCF-003	RCF-004	RCF-005	RCF-006	RCF-007	RCF-008	RCF-009	RCF-010		AVERAGE	SEM
Baseline	0	0	0	0	0	0	0	0	0	0	0		0	0
	10	0.0943215	-0.0457601	-0.00769096	0.0439114	0.0655413	-0.0445656	0.0334134	-0.0146409	0.0246281	0.0148979		0.0164056	0.0144251
	20	0.160399	-0.0155015	0.0209821	0.159074	0.0642161	-0.0433322	0.0331703	-9.66159e-05	-0.0142856	0.0303624		0.0394988	0.0221958
	30	0.173435	0.0381817	-0.0770487	0.131278	0.0711173	-0.0739272	0.00522538	-0.0096344	0.00231448	-0.0289581		0.0231983	0.0259943
	40	0.228431	0.0758202	0.00771835	0.0991524	0.122442	0.0474204	0.125104	-0.00651962	0.0193815	0.0461786		0.0765129	0.0222911
	50	0.255696	0.198438	0.018127	0.132625	0.055583	0.141281	0.120335	0.00398532	0.0418383	-0.0160571		0.0951852	0.0282112
	60	0.258629	0.176628	0.021236	0.104695	0.103574	0.135638	0.0904287	0.0431443	0.0105376	0.105151		0.104966	0.0234879
	70	0.275762	0.155874	-0.0190704	0.0981482	0.174277	0.0903825	0.189006	0.0474707	0.0122173	0.14539		0.116946	0.0281624
	80	0.309231	0.119536	-0.0108434	0.101592	0.115341	0.122185	0.169145	0.0791645	-0.00311158	0.179512		0.118175	0.0290673
	90	0.30332	0.171485	-0.037399	0.0869906	0.172397	0.0935305	0.164322	0.0790833	0.0205818	0.152134		0.120645	0.0298362
	AUC90	0.228803	0.0971888	-0.00933212	0.106385	0.104943	0.052068	0.10335	0.0246618	0.012678	0.0698456		0.0790591	0.0212787
	C/P												#DIV/0!	#DIV/0!
	Skew												#DIV/0!	#DIV/0!
	Coughs												#DIV/0!	#DIV/0!
	180	0.395256	0.187726	-0.0123145	0.118609	0.255058	0.332496	0.115668	0.0543711	0.123092	0.102761		0.167272	0.0399364
	190	0.391143	0.137739	0.0540527	0.127026	0.170014	0.329685	0.150333	0.0235457	0.205159	0.122021		0.171072	0.0359162
	200	0.381007	0.122059	0.167978	0.116348	0.197004	0.356723	0.190736	0.0345641	0.196827	0.105283		0.186853	0.0343415
	210	0.343049	0.300787	0.152655	0.125719	0.221226	0.367209	0.115906	0.0605774	0.0430769	0.147428		0.187763	0.0363916
	220	0.392655	0.157064	0.174457	0.109859	0.242183	0.316932	0.184999	0.0861132	0.0331926	0.185592		0.188305	0.0338377
	230	0.34022	0.20708	0.0834425	0.114634	0.231174	0.29641	0.251571	0.0910126	0.103505	0.163458		0.188251	0.0288011
	240	0.37786	0.171205	0.0555438	0.188024	0.230636	0.315192	0.295965	0.0653991	0.129476	0.183758		0.201306	0.0333715
	250	0.335535	0.155712	-0.0105616	0.149789	0.218592	0.335997	0.226119	0.0838322	0.0614823	0.143333		0.169983	0.0355269
	260	0.359524	0.253415	0.0238592	0.140703	0.243022	0.246295	0.3791	0.10067	0.0787042	0.187004		0.20123	0.0370655
	270	0.360203	0.190797	0.0434342	0.145455	0.299772	0.30358	0.394281	0.144609	-0.0124855	0.15254		0.202218	0.0424379
	AUC270	0.323245	0.158851	0.0164276	0.117605	0.188538	0.205166	0.16343	0.0565798	0.0634212	0.11825		0.141151	0.0279166
	N180	0	0	0	0	0	0	0	0	0	0		0	0
	N190	-0.00411236	-0.0499868	0.0663672	0.00841643	-0.0850437	-0.00281037	0.0346654	-0.0308255	0.0820675	0.0192605		0.00379982	0.0161055
	N200	-0.014248	-0.0656667	0.180292	-0.00226078	-0.0580537	0.024227	0.0750678	-0.019807	0.0737355	0.0025219		0.0195808	0.0232426
	N210	-0.0522062	0.113061	0.164969	0.00710933	-0.0338317	0.0347135	0.000238077	0.00620632	-0.0800148	0.0446669		0.0204911	0.023419
	N220	-0.00260083	-0.0306618	0.186771	-0.00875008	-0.0128752	-0.0155639	0.0693316	0.031742	-0.0898991	0.0828309		0.0210325	0.0241864
	N230	-0.0550352	0.0193545	0.095757	-0.00397475	-0.0238839	-0.0360856	0.135903	0.0366415	-0.0195863	0.0606973		0.0209787	0.0194194
	N240	-0.0173954	-0.0165206	0.0678583	0.0694147	-0.0244221	-0.0173042	0.180297	0.0110279	0.00638459	0.0809967		0.0340337	0.020694
	N250	-0.059721	-0.0320137	0.00175296	0.0311799	-0.0364653	0.00350172	0.110452	0.0294611	-0.0616094	0.0405717		0.00271095	0.0167811
	N260	-0.0357315	0.0656894	0.0361737	0.0220936	-0.0120353	-0.0862007	0.263432	0.0462987	-0.0443875	0.0842429		0.0339576	0.0305578
	N270	-0.0350521	0.0030711	0.0557487	0.0268457	0.0447138	-0.028916	0.278613	0.0902379	-0.135577	0.0497789		0.0349464	0.0337173
	Clr90-180	0.0919355	0.0162414	0.0250845	0.0316186	0.0826608	0.238965	-0.0486546	-0.0247122	0.10251	-0.049373		0.0466276	0.0275811
	AUC90	-0.0306781	0.000702893	0.0950768	0.0166749	-0.0268775	-0.0138265	0.127556	0.0223315	-0.0298763	0.0517297		0.0212813	0.0173146
	C/P												#DIV/0!	#DIV/0!
	Skew												#DIV/0!	#DIV/0!
	Coughs												#DIV/0!	#DIV/0!
Vest	0	0	0	0	0	0	0	0	0	0	0		0	0
	10	0.0566268	-0.0730914	0.067429	0.0612979	-0.0318551	-0.172897	-0.0632361	-0.025199	0.022445	-0.0402911		-0.0198771	0.0237045
	20	0.0480882	0.0419137	0.131968	0.0152159	-0.0545152	-0.0731472	0.0110037	0.00855646	0.0507553	-0.00375291		0.0176086	0.0181728
	30	0.0964355	0.079487	0.111996	0.094077	-0.011362	-0.0769852	0.0702888	0.0320972	0.00881529	0.0932077		0.0498057	0.0191478
	40	0.0838356	-0.0391412	0.0475298	0.0511888	0.00976618	0.0330814	0.119008	-0.0469502	0.0326001	0.0632179		0.0354137	0.016164
	50	0.0951593	0.0196072	0.0831503	0.128013	0.112293	0.0367699	0.0390792	0.00761455	0.0590133	0.156963		0.0737662	0.0156323
	60	0.167817	0.0452091	0.00658835	0.162656	0.123895	0.0246377	-0.0245982	0.0266401	0.072074	0.119525		0.0724444	0.0213379
	70	0.116608	0.0167219	0.195076	0.197604	0.110986	0.0717573	-0.0611529	0.00735923	-0.00323073	0.096243		0.0747971	0.0269911
	80	0.114228	-0.0244475	0.156916	0.202691	0.116553	0.128986	0.102535	0.0390495	0.0468423	0.115341		0.0998695	0.0203773
	90	0.114788	0.031932	0.082899	0.162192	0.0963848	0.236053	0.0820469	-0.0209657	0.0439872	0.161014		0.0990331	0.0234145
	AUC90	0.0992873	0.0109101	0.0981724	0.119437	0.0524606	0.0231395	0.0305528	0.00313357	0.0370335	0.0846075		0.0558735	0.0130905
	C/P												#DIV/0!	#DIV/0!
	Skew												#DIV/0!	#DIV/0!
	Coughs												#DIV/0!	#DIV/0!
	180	0.179608	0.118676	0.0328163	0.196933	0.249869	0.244478	-0.0305971	0.073953	0.018201	0.20617		0.129011	0.0318349
	190	0.175369	0.0842559	0.206151	0.185954	0.177899	0.30527	-0.000624225	0.0533568	0.0696026	0.229288		0.148652	0.0296383
	200	0.113114	0.0338055	0.09462	0.195283	0.201389	0.380449	-0.058289	0.0766731	0.122475	0.218462		0.137798	0.0377777
	210	0.129079	0.240363	0.118065	0.193378	0.281644	0.293692	0.0983519	0.0951818	0.0709992	0.220066		0.174082	0.0259285
	220	0.217912	0.114957	0.0828113	0.191397	0.239113	0.26928	0.0757113	0.0762451	0.058548	0.238858		0.156483	0.0260415
	230	0.131879	0.128709	0.123371	0.238183	0.32845	0.329406	-0.0638338	0.0537624	-0.00399918	0.264955		0.153088	0.0428329
	240	0.19654	0.108009	0.0450375	0.318286	0.325766	0.292965	-0.270023	0.0576273	0.0639941	0.304175		0.144238	0.0587259
	250	0.185332	0.0887805	0.132848	0.253674	0.299941	0.343918	0.0533797	0.0873057	0.0994083	0.26583		0.181042	0.0326142
	260	0.175161	0.0701334	0.137133	0.277858	0.345891	0.307641	0.0904418	0.0878328	0.00373946	0.300247		0.179608	0.0379123
	270	0.154173	0.0687996	0.156406	0.265869	0.302055	0.380544	0.0881419	0.131729	0.0458494	0.247544		0.184111	0.0348386
	AUC270	0.14145	0.0672758	0.0922993	0.182471	0.175337	0.20001	0.0165976	0.0396591	0.0422212	0.178848		0.113617	0.0220165
	N180	0	0	0	0	0	0	0	0	0	0		0	0
	N190	-0.00423926	-0.0344197	0.173335	-0.0109785	-0.0719693	0.060792	0.0299728	-0.0205962	0.0514016	0.0231175		0.0196415	0.0213137
	N200	-0.0664943	-0.08487	0.0618037	-0.00164985	-0.0484794	0.135971	-0.0276919	0.00272008	0.104274	0.0122916		0.00878744	0.0229277
	N210	-0.0505287	0.121687	0.0852486	-0.00355523	0.0317754	0.0492136	0.128949	0.0212288	0.0527981	0.013895		0.0450712	0.0175808
	N220	0.0383039	-0.00371868	0.049995	-0.00553565	-0.0107553	0.0248012	0.106308	0.00229214	0.0403469	0.0326875		0.0274725	0.0111543
	N230	-0.0477294	0.0100334	0.0905549	0.0412498	0.0785812	0.0849274	-0.0332367	-0.0201906	-0.0222002	0.0587848		0.0240775	0.0167769
	N240	0.0169323	-0.0106663	0.0122212	0.121353	0.0758975	0.048487	-0.239426	-0.0163257	0.0457931	0.0980048		0.0152271	0.0316864
	N250	0.00572447	-0.029895	0.100032	0.0567414	0.0500727	0.09944	0.0839768	0.0133527	0.0812072	0.0596599		0.0520312	0.0136869
	N260	-0.00444658	-0.0485422	0.104317	0.0809251	0.0960225	0.0631622	0.121039	0.0138799	-0.0144616	0.0940765		0.0505971	0.0186543
	N270	-0.0254352	-0.049876	0.123589	0.0689363	0.0521866	0.136066	0.118739	0.0577762	0.0276483	0.0413733		0.0551004	0.0194225
	Clr90-180	0.0648195	0.0867435	-0.0500827	0.0347409	0.153484	0.00842581	-0.112644	0.0949187	-0.0257862	0.0451567		0.0299776	0.0246047
	AUC90	-0.0153236	-0.0144741	0.0890106	0.0386096	0.028148	0.0780955	0.03207	0.00601527	0.0407564	0.0482101		0.0331118	0.0109723
	C/P												#DIV/0!	#DIV/0!
	Skew												#DIV/0!	#DIV/0!
	Coughs												#DIV/0!	#DIV/0!
OPEP	0	0	0	0	0	0	0	0	0	0	0		0	0
	10	0.0536712	-0.00333407	0.0510365	0.0245425	0.0373634	0.0257498	-0.0461851	0.0248982	-0.0110139	0.0269456		0.0183674	0.00965205
	20	0.117486	0.0765968	0.117696	0.098316	-0.00462628	0.0520017	0.0161326	0.0407564	0.00690089	0.0892587		0.0610518	0.0143669
	30	0.0957425	0.0263932	0.0274337	0.157912	-0.0325732	0.0403833	0.013295	0.0450202	0.0872068	0.0228501		0.0483664	0.0167271
	40	0.118019	0.0775884	0.0114103	0.194814	0.0252356	0.0864281	0.0862379	0.0362091	0.034852	0.103813		0.0774609	0.0172807
	50	0.157183	0.0903615	0.0245206	0.14028	0.053212	0.238897	0.00522814	0.0894035	0.0112506	0.107535		0.0917872	0.023218
	60	0.135319	0.141734	0.0707486	0.152401	0.111126	0.10976	0.0761039	0.0454449	0.0394259	0.0957412		0.0977805	0.01247
	70	0.164639	0.116244	0.0534079	0.166273	0.0371652	0.160404	0.0539057	0.107923	0.0714767	0.165183		0.109662	0.0166394
	80	0.137271	0.126219	0.0848095	0.207584	0.00803539	0.267695	0.0092912	0.0325722	0.0567651	0.122691		0.105293	0.0269442
	90	0.131466	0.0877084	0.0253397	0.137837	0.0507912	0.384042	-0.0603983	0.050134	-0.00886271	0.0642168		0.0862274	0.0381077
	AUC90	0.123422	0.0821679	0.0518225	0.142218	0.0317477	0.151707	0.0170679	0.0524846	0.0320002	0.0886927		0.077333	0.0152939
	C/P												#DIV/0!	#DIV/0!
	Skew												#DIV/0!	#DIV/0!
	Coughs												#DIV/0!	#DIV/0!
	180	0.189916	0.13596	0.0293595	0.171137	0.122893	0.331637	0.0785434	0.0859977	-0.0312117	0.14036		0.125459	0.0310248
	190	0.174417	0.183364	0.161837	0.188631	0.183797	0.30589	0.0378008	0.0972655	0.00752761	0.114723		0.145525	0.0269769
	200	0.139919	0.218714	0.133669	0.165036	0.179736	0.319269	0.207515	0.0782871	0.0323309	0.113483		0.158796	0.0253221
	210	0.135145	0.136922	0.102987	0.162905	0.160337	0.316618	0.110428	0.0361666	-9.42978e-05	0.104083		0.12655	0.0267287
	220	0.146601	0.106167	0.126333	0.20294	0.018061	0.325884	0.18312	0.147335	0.0748997	0.190236		0.152158	0.0262372
	230	0.196107	0.171286	0.135127	0.257611	0.110175	0.294312	0.142578	0.106053	0.109448	0.22188		0.174458	0.0209783
	240	0.192909	0.114555	0.0788099	0.217986	0.113674	0.318643	0.0952737	0.140361	0.160541	0.19174		0.162449	0.0225928
	250	0.214904	0.17915	0.0520521	0.176291	0.129633	0.353936	0.0646696	0.105929	0.163966	0.203671		0.16442	0.0274007
	260	0.178932	0.142511	0.0604529	0.214998	0.137858	0.31822	0.106999	0.127948	0.163206	0.192155		0.164328	0.0220645
	270	0.188557	0.0624897	0.0398125	0.220053	0.137876	0.359343	0.138704	0.0942805	0.126533	0.221628		0.158928	0.0294923
	AUC270	0.157359	0.116788	0.0600118	0.169593	0.0865166	0.282876	0.0530035	0.0770189	0.0340461	0.12521		0.116242	0.0232674
	N180	0	0	0	0	0	0	0	0	0	0		0	0
	N190	-0.0154984	0.0474036	0.132477	0.017494	0.0609044	-0.0257468	-0.0407426	0.0112678	0.0387393	-0.0256368		0.0200662	0.0165443
	N200	-0.0499972	0.0827537	0.104309	-0.00610086	0.0568437	-0.0123673	0.128971	-0.00771061	0.0635427	-0.0268773		0.0333368	0.0194335
	N210	-0.0547709	0.000961511	0.0736274	-0.00823175	0.037444	-0.015019	0.0318841	-0.0498311	0.0311174	-0.036277		0.00109047	0.0132871
	N220	-0.0433148	-0.0297933	0.0969736	0.0318026	-0.104832	-0.00575288	0.104577	0.0613372	0.106111	0.0498761		0.0266985	0.0224894
	N230	0.00619098	0.0353256	0.105767	0.0864746	-0.0127175	-0.037325	0.0640341	0.0200554	0.14066	0.0815194		0.0489985	0.0177734
	N240	0.00299345	-0.0214054	0.0494504	0.0468488	-0.00921883	-0.0129933	0.0167302	0.0543636	0.191752	0.0513796		0.0369901	0.0195285
	N250	0.0249886	0.0431899	0.0226926	0.0051536	0.00674002	0.0222992	-0.0138738	0.0199308	0.195177	0.0633106		0.0389609	0.0185851
	N260	-0.0109836	0.0065515	0.0310935	0.0438613	0.0149653	-0.0134165	0.0284553	0.0419503	0.194418	0.0517946		0.038869	0.0186788
	N270	-0.00135869	-0.0734703	0.010453	0.0489157	0.0149832	0.0277065	0.0601602	0.0082828	0.157745	0.0812679		0.0334685	0.0191103
	Clr90-180	0.0584499	0.0482516	0.00401982	0.0333	0.0721014	-0.0524059	0.138942	0.0358638	-0.022349	0.0761433		0.0392317	0.0170983
	AUC90	-0.0157501	0.0101685	0.0696494	0.0295798	0.00723476	-0.00806833	0.042244	0.0177385	0.124363	0.0322619		0.0309421	0.0130072
	C/P												#DIV/0!	#DIV/0!
	Skew												#DIV/0!	#DIV/0!
	Coughs												#DIV/0!	#DIV/0!
WBV	0	0	0	0	0	0	0	0	0	0	0		0	0
	10	0.115791	0.0253369	0.0174149	0.0936114	-0.0779949	0.0516632	0.117995	0.0824892	0.114641	0.117129		0.0658077	0.0200418
	20	0.0684282	0.122539	0.121602	0.0659329	-0.0546724	-0.00870804	0.126321	0.114277	0.0329685	0.0845621		0.067325	0.0193863
	30	0.142054	0.108105	0.0978605	0.111299	-0.0889735	0.0561685	0.0926291	0.0776634	0.0560847	0.0528971		0.0705787	0.0199006
	40	0.222039	0.175343	0.021283	0.127437	-0.0954329	0.00199055	0.147027	0.131383	0.0685241	0.192965		0.0992559	0.0312949
	50	0.233034	0.206845	0.113639	0.147214	-0.274898	0.0882548	0.124694	0.079246	0.0403803	0.175805		0.0934212	0.0449845
	60	0.209316	0.173803	0.0212597	0.153379	-0.210422	0.0996202	0.077063	0.0387941	0.0608426	0.0864568		0.0710112	0.0365747
	70	0.253858	0.171654	0.10595	0.184944	-0.0828109	0.189532	-0.035713	0.0775907	0.0335	0.0984392		0.0996943	0.0334725
	80	0.282696	0.22511	0.0939448	0.227873	-0.137314	0.15269	0.195276	0.0777929	0.0509697	0.117684		0.128672	0.0377976
	90	0.260457	0.26482	0.0957159	0.214026	-0.102117	0.0889115	0.191654	0.040083	0.0524281	0.0783809		0.118436	0.0362444
	AUC90	0.19863	0.163729	0.0765188	0.147302	-0.12496	0.0800136	0.115216	0.0799244	0.0567044	0.111591		0.0904669	0.0277527
	C/P												#DIV/0!	#DIV/0!
	Skew												#DIV/0!	#DIV/0!
	Coughs												#DIV/0!	#DIV/0!
	180	0.354806	0.283688	0.0602554	0.36471	0.0701781	0.205003	0.0826184	0.0897191	0.0910625	0.152448		0.175449	0.0377928
	190	0.28652	0.250617	0.0566103	0.347279	0.0245607	0.240454	0.12147	0.162916	0.0954643	0.107626		0.169352	0.0337185
	200	0.307245	0.374469	0.156801	0.362664	-0.0818365	0.322486	0.0220867	0.0688063	0.0496304	0.118271		0.170062	0.0509787
	210	0.33276	0.293455	0.224139	0.343031	0.0437586	0.399221	0.190427	0.0611128	0.0635923	0.0747818		0.202628	0.0428303
	220	0.308236	0.341124	0.186723	0.397984	0.031649	0.285031	0.141093	0.157145	0.086344	0.000382766		0.193571	0.0427181
	230	0.291196	0.29407	0.137666	0.349931	-0.173569	0.34312	0.107302	0.115413	0.114717	0.0660199		0.164587	0.0507717
	240	0.32311	0.309199	0.132902	0.349502	-0.0907138	0.312732	0.12421	0.121899	0.112102	0.159255		0.18542	0.0434947
	250	0.341646	0.259793	0.119305	0.399214	-0.18474	0.348543	0.0715988	0.10662	0.0876788	0.198312		0.174797	0.0549141
	260	0.285309	0.3596	0.215572	0.475148	-0.0683244	0.267802	0.30794	0.0726165	0.126942	0.0368873		0.207949	0.0521198
	270	0.336504	0.29959	0.250978	0.365963	0.0534393	0.266615	0.284064	0.0710645	0.0997604	0.180887		0.220887	0.0356454
	AUC270	0.281239	0.254631	0.106801	0.280683	-0.0589964	0.184789	0.134376	0.0855815	0.0761899	0.114768		0.146006	0.033818
	N180	0	0	0	0	0	0	0	0	0	0		0	0
	N190	-0.0682865	-0.0330711	-0.00364507	-0.0174314	-0.0456174	0.0354506	0.0388512	0.0731972	0.00440178	-0.0448222		-0.00609729	0.0141168
	N200	-0.0475614	0.090781	0.0965457	-0.00204611	-0.152015	0.117482	-0.0605316	-0.0209128	-0.0414321	-0.0341774		-0.00538671	0.0265487
	N210	-0.0220467	0.00976643	0.163883	-0.0216787	-0.0264194	0.194218	0.107809	-0.0286063	-0.0274702	-0.0776665		0.0271788	0.029471
	N220	-0.04657	0.0574353	0.126468	0.0332741	-0.0385291	0.0800272	0.058475	0.0674261	-0.00471857	-0.152066		0.0181222	0.0254483
	N230	-0.0636102	0.0103813	0.0774107	-0.014779	-0.243747	0.138117	0.0246832	0.0256944	0.0236544	-0.0864284		-0.0108624	0.0328249
	N240	-0.0316965	0.0255104	0.0726462	-0.0152076	-0.160892	0.107729	0.0415914	0.0321803	0.0210395	0.0068068		0.00997076	0.0228318
	N250	-0.0131606	-0.0238952	0.0590497	0.0345038	-0.254918	0.143539	-0.0110196	0.0169007	-0.00338368	0.0458637		-0.000651975	0.0322362
	N260	-0.0694972	0.0759111	0.155316	0.110438	-0.138502	0.0627982	0.225322	-0.0171026	0.0358799	-0.115561		0.0325002	0.0372946
	N270	-0.0183024	0.0159013	0.190723	0.00125287	-0.0167388	0.0616114	0.201446	-0.0186546	0.00869786	0.0284389		0.0454375	0.0262906
	Clr90-180	0.0943492	0.0188682	-0.0354605	0.150684	0.172295	0.116092	-0.109036	0.0496361	0.0386344	0.0740674		0.0570131	0.0269176
	AUC90	-0.049615	0.0270586	0.0921325	-0.00453222	-0.101266	0.113059	0.0338574	0.0233597	-0.00911294	-0.079032		0.00459094	0.0217435
	C/P												#DIV/0!	#DIV/0!
	Skew												#DIV/0!	#DIV/0!
	Coughs												#DIV/0!	#DIV/0!
