# Supplementary material for: Effect of airway clearance therapies on mucociliary clearance in adults with cystic fibrosis: A randomized controlled trial
Source: PLoS One. 2022 May 20;17(5):e0268622. doi: 10.1371/journal.pone.0268622 (PMC9122229; doi:10.1371/journal.pone.0268622)
Supplement: S2 File — Excel spreadsheeting containing pre- and post-ACT FeNO data for each subject and each ACT modality. (XLSX) [file pone.0268622.s003.xlsx]

## Sheet: Sheet1
Pre-ACT
	RCF1	RCF2	RCF3	RCF4	RCF5	RCF6	RCF7	RCF8	RCF9	RCF10
Baseline	18.7	8	5.5	4.5	9	11.3	4.5	7.66	24.6	13
Vest	15	9	4.5	4.5	7.7	8.66	4.5	4.5	10	4.5
OPEP	12.66	14	5	4.5	9.33	13	6.5		15	11.66
WBV	17	9	5	4.5	9.33	11	4.5		20	13.33
Post-ACT
	RCF1	RCF2	RCF3	RCF4	RCF5	RCF6	RCF7	RCF8	RCF9	RCF10
Baseline	15.7	6.3	4.5	4.5	12.66	9.6	4.5	6.66	16	11.66
Vest	12.66	7	4.5	4.5	8	8.33	4.5	4.5	7.7	6.66
OPEP	11.66	8	4.5	4.5	12	9	4.5		11.67	11.33
WBV	13.33		4.5	4.5	16	10.3	4.5		10	13
Difference
Baseline	-3	-1.7	-1	0	3.66	-1.7	0	-1	-8.6	-1.34
Vest	-2.34	-2	0	0	0.3	-0.33	-2	0	-17.7	2.16
OPEP	-1	-6	-0.5	0	2.67	-4	-2		-3.33	-0.33
WBV	-3.67		-0.5	0	6.67	-0.7	0		-10	-0.33
