# Supplementary material for: Effect of airway clearance therapies on mucociliary clearance in adults with cystic fibrosis: A randomized controlled trial
Source: PLoS One. 2022 May 20;17(5):e0268622. doi: 10.1371/journal.pone.0268622 (PMC9122229; doi:10.1371/journal.pone.0268622)
Supplement: S3 File — Excel spreadsheet containing pre- and post-ACT small molecule concentrations for each subject and each ACT modality. The raw concentrations are given, as well as those normalized to urea concentration, as was used in analysis. (XLSX) [file pone.0268622.s004.xlsx]

## Sheet: Raw
		PRE-ACT																		Post-ACT
		Urea	Spermine	Sialic Acid	Cytidine	Nicotinamide	AMP	Hypoxanthine	Uric Acid	Uric Acid Negative	Adenosine	Inosine	Isoleucine	GSSG	Uridine	Lactate	LeuPro	Phenylalanine		Urea	Spermine	Sialic Acid	Cytidine	Nicotinamide	AMP	Hypoxanthine	Uric Acid	Uric Acid Negative	Adenosine	Inosine	Isoleucine	GSSG	Uridine	Lactate	LeuPro	Phenylalanine
RCF1-1	Baseline	4.1721	0.246019	0.00291226	0.0982019	1.2819	0.304502	0.84726	0.0072463	0.00796338	0.261102	0.130816	9.96205	0	0.625827	21.5603	3.27912	15.0595		2.12184	0.113778	0.00492329	0.0858003	0.507893	0.235871	0.321458	0.00257701	0.00246518	0.0849919	0.234486	1.80234	0	0.449464	4.48253	2.90589	4.99725
RCF2-1	Baseline	21.508	134.77	5.58943	4.41524	6.51913	28.1	341.09	0.264963	0.451769	2.34248	20.1025	2256.33	7.33438	15.7838	36.1054	55.0571	2003.26		4.38961	0.308494	0.0114436	0.214748	0.625595	0.287097	1.484	0.0102441	0.0118638	0.396036	0.200793	21.3131	0.238989	1.08298	3.61187	2.92674	35.3247
RCF3-1	Baseline	1.02749	0.0951957	0.00337799	0.148644	0.89764	0.328344	1.09483	0.00240379	0.00227292	0.402316	0.221185	17.46	0	1.23312	4.39238	2.60687	32.6028		29.9409	0.546612	0.0104981	0.11071	0.598126	0.226613	0.664448	0.00483693	0.00428023	0.248364	0.179644	6.98104	0	0.772546	2.72966	3.11068	16.6299
RCF4-1	Baseline	1.2787	0.086486	0.00296581	0.103612	0.390287	0.11597	0.398148	0.0028507	0.00304162	0.139124	0.161683	2.1383	0	0.350894	5.10372	2.38883	5.1706		1.43142	0.143929	0.00259556	0.154513	0.443741	0.311912	1.88791	0.00378368	0.0030576	0.240188	0.248361	12.8119	0	1.3322	8.11519	2.74115	18.1203
RCF5-1	Baseline	4.59477	0.201461	0.00692619	0.1738	1.34022	0.254976	0.546522	0.00493172	0.00437057	0.166309	0.225287	2.39353	0	1.04883	2.86937	2.93889	9.6671		5.96087	0.374783	0.0120393	0.154688	0.306484	0.391498	0.864635	0.005193	0.00452071	0.204703	0.256376	4.26846	0	1.11334	3.37457	4.26178	11.3156
RCF6-1	Baseline	1.03554	0.0796707	0.000940272	0.101178	1.63568	0.134815	0.407125	0.00379548	0.00348474	0.0803881	0.0821509	1.43103	0	0.484343	6.32934	2.55665	4.31843		1.11504	0	0.0153601	0.316894	0.820187	1.01655	7.20763	0.0128414	0.0121648	0.402184	0.791104	22.2538	0	2.22444	6.32399	2.9335	63.1712
RCF7-1	Baseline	0.969538	0.123417	0.000890831	0.0965673	0.317602	0.175602	0.531812	0.00389471	0.00261556	0.102413	0.0903385	1.45915	0	0.662333	8.06594	2.90195	5.79014		2.82467	0.204845	0.00404919	0.133954	1.10427	0.211972	0.62307	0.0285151	0.0300242	0.113407	0.121132	2.64147	0	0.71973	6.22394	2.73689	7.68894
RCF8-1	Baseline	0.982657	0.0843181	0.00126898	0.0897952	0.411794	0.11611	0.556148	0.00252472	0.00175947	0.11948	0.0466217	2.43517	0	0.993679	6.11648	3.37236	6.50232		2.10466	0.448089	0.0027579	0.109769	0.622283	0.130686	1.14417	0.00605299	0.006086	0.119323	0.122681	2.98212	0	0.553402	5.17804	4.67572	8.40351
RCF9-1	Baseline	1.11031	0.0956932	0.000938527	0.138361	0.403869	0.401448	0.949737	0.00275918	0.00234572	0.237577	0.157969	1.90903	0	0.521074	4.7004	4.54392	7.05356		4.25503	0.130949	0.835938	0.635049	1.01095	2.37679	25.1832	0.0338177	0.0359911	0.272529	4.38946	400.455	0	15.5544	7.98826	43.3224	162.206
RCF10-1	Baseline	1.501	0.288708	0.00293517	0.15042	1.78053	2.7798	9.83117	0.00656062	0.00656385	0.247711	4.9976	4.51787	0.238542	0.408576	8.5997	3.80715	9.68631		1.30619	0.0985018	0.00171577	0.12823	0.602756	0.457033	1.13463	0.00387574	0.00269325	0.143045	0.249846	2.58902	0	0.439928	7.86005	4.45654	7.57081
RCF1-4	OPEP	2.0597	0.436873	0.00511863	0.0872887	0.523217	0.189229	0.53719	0.0026043	0.00169759	0.13079	0.196593	3.94793	0	0.838673	4.97185	3.25368	9.71764		5.03069	0.571843	0.00714051	0.136852	0.826188	0.2491	0.796545	0.00221295	0.00162346	0.213366	0.305964	9.89047	0.326806	1.11878	5.04404	3.81002	18.6929
RCF2-3	OPEP	1.35348	0.128964	0.00181604	0.061248	0.132982	0.0856904	0.247755	0.00119958	0.000445945	0.0977933	0.116434	1.52403	0	0.801438	8.22239	2.57082	4.53196		2.54071	0.191603	0.00701663	0.0778363	0.444938	0.170545	0.516245	0.00296491	0.00276646	0.108422	0.0819653	2.67082	0	0.743173	5.72277	2.99413	6.51292
RCF3-2	OPEP	1.94864	0.132678	0.0120722	0.149494	0.459145	0.355536	0.597648	0.0147291	0.0151632	0.136778	0.101508	2.85604	0	0.901976	9.59102	2.90085	8.01714		4.27286	0.188839	0.00278152	0.0697435	0.358505	0.0813495	0.318684	0.00326087	0.00307575	0.0871564	0.0811551	0.812322	0	0.62092	4.58986	2.56508	3.98334
RCF4-4	OPEP	1.21983	0.141404	0.00834088	0.153761	0.768861	0.72814	1.37395	0.00455893	0.00454632	0.172169	0.217051	2.2884	0	0.741495	13.3037	3.20595	6.18267		19.7481	19.0767	2.80667	0.999474	14.4362	36.7638	126.343	0.0354813	0.0416853	1.57919	40.3666	1160.82	3.09259	38.5086	16.2277	56.4734	703.729
RCF5-3	OPEP	1.9422	0.149196	0.00463611	0.187835	0.663486	0.18887	0.759137	0.00405989	0.00330333	0.140502	0.238096	1.46812	0	0.851624	4.21236	3.26671	7.62579		3.04918	0.169996	0.00309003	0.120093	1.37782	0.207102	0.8081	0.00332334	0.00370899	0.182028	0.125867	2.81785	0	0.857992	3.50273	3.49767	8.72865
RCF6-2	OPEP	0.712425	0.0903531	0.00124885	0.160795	3.60627	0.223195	2.42904	0.00117419	0.000770141	0.197074	0.165747	19.3697	0	0.593064	6.4142	2.26687	32.0657		1.03095	0.099272	0.00149862	0.212673	0.244011	0.385242	2.46723	0.003857	0.00281785	0.231239	0.352925	15.0074	0	1.1754	6.97008	3.11249	24.9302
RCF7-4	OPEP	1.32613	0.170367	0.116541	0.0990704	0.300751	0.269576	3.40953	0.00178355	0.000655373	0.0842503	0.559925	27.784	0	1.43355	14.3128	3.68195	16.7508		16.1945	0.476014	2.1137	1.5106	4.22817	6.75697	88.0488	0.0933158	0.134795	0.509992	15.1405	1649.63	0	52.7107	20.7853	156.127	631.719
RCF8-3	OPEP	1.46456	0.135463	0.00164073	0.147213	0.456333	0.253244	1.05098	0.00515879	0.00524992	0.0145785	0.259646	3.47098	0.14556	0.454499	5.13818	4.47546	7.39747		1.59971	0.233659	0.0155549	0.662576	0.323767	0.266067	2.27718	0.014447	0.0138044	0.207942	0.683038	8.93412	0	1.76969	3.589	3.8675	9.89974
RCF9-2	OPEP	1.13465	0.0788278	0.00161085	0.129899	0.391729	0.146765	0.454249	0.00222649	0.00232957	0.0903805	0.084585	1.28992	0	0.638366	6.83783	4.78634	5.5119		0.879427	0.0865736	0.0059932	0.108971	0.507419	0.170861	0.526735	0.00606084	0.00544421	0.112911	0.137448	1.31124	0	0.574158	5.20141	5.20931	5.0843
RCF10-4	OPEP	2.70784	0.143472	0.00275892	0.241996	2.0889	0.373542	2.30877	0.0398505	0.0386527	0.189196	0.493854	22.8583	0	0.3645	16.6655	3.9415	35.9413		1.10452	0.0940826	0.00151003	0.123841	0.438046	0.234569	0.963034	0.00172786	0.00182853	0.122445	0.406919	3.39682	0	0.570222	6.70386	3.17792	8.72256
RCF1-3	Vest	2.30187	0.228981	0.00721329	0.143367	0.736939	0.243425	0.628246	0.0839384	0.0869332	0.206316	0.436037	9.26716	0	1.07255	5.92017	2.43801	16.8651		4.88921	0.50006	0.00858463	0.0850445	0.870389	0.249581	0.874287	0.00247975	0.00268731	0.235249	0.114256	12.8027	0	0.762558	3.52935	0.0559269	22.5554
RCF2-2	Vest	1.8563	0.892451	0.466788	0.295735	0.714919	0.837345	23.9762	0.0085263	0.00844218	0.330102	1.7243	123.932	0	4.33656	7.19812	2.59282	120.28		4.30094	0.321682	0.0336472	0.155488	1.22307	0.266839	0.633461	0.0108202	0.0111502	0.186699	0.384597	4.42541	0	0.973983	4.41933	2.74662	13.2726
RCF3-4	Vest	0.777637	0.0986501	0.00113531	0.129965	0.185443	0.180808	0.490946	0.0012319	0.000933572	0.117672	0.059423	0.991022	0	0.609573	10.8879	2.54518	4.20244		1.29999	0.102979	0.00206891	0.13644	0.427235	0.227598	0.59635	0.00604958	0.00633235	0.205219	0.156758	2.08886	0	0.463835	9.25099	2.83001	5.71906
RCF4-3	Vest	1.35228	0.104761	0.00125606	0.126064	0.92978	0.180256	0.571002	0.00132081	0.00139289	0.111521	0.0939851	1.19101	0	0.614798	7.64313	2.73221	5.19543		1.81311	0.197021	0.00262904	0.162931	0.794953	0.207846	0.633314	0.0020844	0.00145928	0.128247	0.0957992	2.2921	0	0	9.38517	3.4415	6.24572
RCF5-2	Vest	1.17787	0.0903134	0.00137497	0.132522	0.19949	0.311503	0.886928	0.00301665	0.00240791	0.15619	0.45002	3.06215	0	1.30383	3.83922	2.36351	8.4004		4.78798	0.47538	0.0100853	0.145534	1.6618	0.287264	0.921113	0.00144512	0.00182309	0.194847	0.204051	5.20576	0	2.67735	7.35088	4.41658	9.89212
RCF6-4	Vest	11.3215	0.775395	2.06231	1.19119	3.86074	4.31658	72.3188	0.0489487	0.0591429	0.417839	10.137	857.435	0	31.5797	16.2217	86.7956	419.801		0.970539	0.0749177	0.00172747	0.181536	2.82374	0.182488	0.953854	0.00912822	0.00860237	0.122421	0.168475	4.07712	0	0.508265	5.85541	2.57751	8.56312
RCF7-3	Vest	0.989532	0.0657573	0.00106466	0.0892814	1.15435	0.149714	0.454591	0.00175671	0.00139204	0.160555	0.244477	2.40542	0	0.268042	10.097	4.26646	5.48926		1.71743	0.113128	0.00430157	0.141178	0.696954	0.191951	0.812706	0.0105407	0.0105811	0.13305	0.236523	3.50376	0	0.874057	5.72078	3.90197	9.26949
RCF8-2	Vest	3.79306	0.298379	0.00351437	0.147336	0.599807	0.193394	1.19344	0.00643354	0.00648639	0.159451	0.236987	6.54088	0	0.896377	3.75458	5.76591	16.0336		5.35729	0.528032	0.00701182	0.148861	0.557992	0.202712	1.10003	0.00425357	0.00370509	0.166443	0.273808	3.87418	0	1.18683	2.91891	6.8805	11.9052
RCF9-4	Vest	1.43726	0.0847229	0.00154219	0.147852	0.767918	0.210227	0.941699	0.00350682	0.00367692	0.182307	0.122455	3.81322	0	0.608003	6.48504	3.92023	10.0021		1.26751	0.115906	0.00241816	0.165951	0.55699	0.187196	0.719454	0.0039876	0.00319808	0.130434	0.365712	1.5819	0	0.885514	5.88479	4.10957	6.92975
RCF10-3	Vest	1.35548	0.138313	0.00159235	0.138929	0.609704	0.322868	0.670554	0.00733113	0.00646283	0.124452	0.246163	3.3191	0	0.416108	9.7568	3.7421	7.40022		1.16118	0.144836	0.000947763	0.163281	0.426009	0.225131	0.535736	0.00327671	0.00390629	0.149761	0.307028	2.90155	0	1.00915	5.54096	3.42897	6.18547
RCF1-2	WBV	2.18249	0.177477	0.00366406	0.0973227	0.692356	0.106236	0.542052	0.00414684	0.0041591	0.167673	0.309856	5.36725	0	0.294372	3.0267	3.71813	13.3511		4.67885	20.9097	4.06755	1.38753	2.03154	7.48537	111.052	0.132835	0.171138	0.681789	7.76242	610.254	2.53525	11.9437	11.2633	23.4149	510.376
RCF2-4	WBV	1.03449	0.0982475	0.00218103	0.116943	0.233326	0.13433	0.28427	0.00266129	0.00315927	0.11562	0.123176	1.20736	0	0.581717	4.78356	2.17662	4.34134		1.02548	0.129557	0.00220046	0.0992764	0.258577	0.068546	0.237772	0.00146	0.00109112	0.163826	0.138026	0.841898	0	0.576476	5.1899	3.3615	1.28129
RCF3-3	WBV	1.0629	0.10093	0.00962919	0.341268	0.871731	0.969794	1.43492	0.0076045	0.00115797	0.36233	0.469251	3.51117	0	1.75961	28.7139	2.06881	5.68846		1.96627	0.150693	0.0122713	0.12068	0.39222	0.216189	0.626716	0.00340649	0.00283688	0.0891035	0.149842	1.25464	0	0.330358	4.30105	3.0577	4.84623
RCF4-2	WBV	2.39426	0.194971	0.0205985	0.189126	1.10664	1.21811	2.06479	0.00172998	0.000676987	0.31903	0.445703	18.1766	0	1.58453	14.5611	2.78334	22.7465		1.24938	0.130224	0.00171207	0.0860162	0.73777	0.615855	0.511988	0.00424486	0.00424156	0.0997353	0.188535	1.10298	0	0.43013	7.85121	2.79248	4.46116
RCF5-4	WBV	1.1769	0.0861572	0.0016606	0.13715	0.227493	0.204591	0.53586	0.00123141	0.000783854	0.119498	0.159862	2.08965	0	0.868355	4.45339	2.81573	5.93713		2.821	0.1916	0.00278262	0.0929899	0.766651	0.123899	0.472353	0.00104574	0.000680612	0.0900199	0.16782	2.6401	0	0.79691	2.98307	2.59674	7.626
RCF6-3	WBV	47.7809	5.49086	7.3272	4.11378	19.7416	41.1337	242.749	0.100748	0.10838	1.57442	69.8134	2510.06	0	92.0802	64.3786	159.89	1396		2.82526	0.131446	0.00367355	0.11009	0.645482	0.197292	1.15651	0.00435991	0.00391386	0.126858	0.177186	5.62792	0	0.672876	4.30612	0.0381219	13.6829
RCF7-2	WBV	1.25582	0.106978	0.00188859	0.107269	0.526564	0.187039	0.985494	0.0050463	0.00489703	0.149784	0.364843	6.35901	0	0.773254	10.3859	2.23946	13.3829		1.96117	0.227838	0.00344572	0.135921	0.468469	0.18895	1.38653	0.0033867	0.00337399	0.181459	0.336824	11.7365	0	0.84752	4.87331	3.86668	21.9435
RCF8-4	WBV	0.97607	0.0750907	0.00815415	0.113883	0.264185	0.274396	1.14896	0.000836731	0.000461392	0.109677	0.121171	6.64015	0	0.183626	7.87331	3.8655	6.88633		0.952378	0.083042	0.00160355	0.186123	0.390497	0.27313	0.67089	0.00445615	0.00395775	0.128729	0.201347	1.16427	0	1.00306	7.17875	3.49339	6.42539
RCF9-3	WBV	1.14736	0.0966834	0.00164877	0.139995	0.602648	0.381606	0.627674	0.0018893	0.00133024	0.34745	0.251228	1.27954	0	0.486234	8.73914	3.62336	5.302		2.20357	0.164133	0.00354301	0.160273	0.391306	0.125348	0.545472	0.00506401	0.00477921	0.00409227	0.0852933	0.742702	0	0.414611	5.06792	3.21439	4.3824
RCF10-2	WBV	1.31458	0.14527	0.00621501	0.119941	0.262227	0.154451	0.839651	0.00135423	0.000437967	0.104613	0.144674	1.51706	0	0.390082	7.00503	4.39105	6.71541		1.23564	0.0852087	0.00120601	0.15948	0.87262	0.408405	1.08441	0.00669287	0.00650344	0.129122	0.317323	1.94903	0	0.437742	9.62534	5.1284	7.97039

## Sheet: Normalized to Urea
		PRE-ACT																		Post-ACT
		Urea	Spermine	Sialic Acid	Cytidine	Nicotinamide	AMP	Hypoxanthine	Uric Acid	Uric Acid Negative	Adenosine	Inosine	Isoleucine	GSSG	Uridine	Lactate	LeuPro	Phenylalanine		Urea	Spermine	Sialic Acid	Cytidine	Nicotinamide	AMP	Hypoxanthine	Uric Acid	Uric Acid Negative	Adenosine	Inosine	Isoleucine	GSSG	Uridine	Lactate	LeuPro	Phenylalanine
RCF1-1	Baseline	1	0.0589678	0.000698032	0.0235378	0.307255	0.0729854	0.203078	0.00173685	0.00190872	0.0625828	0.0313548	2.38778	0	0.150003	5.16774	0.785965	3.60957		1	0.0536223	0.00232029	0.0404367	0.239364	0.111163	0.1515	0.00121451	0.00116181	0.0400557	0.11051	0.849424	0	0.211827	2.11256	1.36951	2.35515
RCF2-1	Baseline	1	6.26605	0.259877	0.205284	0.303103	1.30649	15.8587	0.0123193	0.0210047	0.108912	0.934652	104.907	0.341007	0.733859	1.6787	2.55984	93.1404		1	0.0702782	0.00260697	0.0489218	0.142517	0.0654037	0.338071	0.00233372	0.0027027	0.0902213	0.0457429	4.85535	0.0544444	0.246715	0.822822	0.666743	8.04736
RCF3-1	Baseline	1	0.092649	0.00328762	0.144668	0.873627	0.31956	1.06554	0.00233949	0.00221211	0.391554	0.215268	16.9929	0	1.20013	4.27487	2.53713	31.7306		1	0.0182564	0.000350625	0.00369763	0.0199769	0.00756867	0.022192	0.000161549	0.000142956	0.00829514	0.00599996	0.23316	0	0.0258023	0.0911682	0.103894	0.555424
RCF4-1	Baseline	1	0.0676356	0.00231939	0.081029	0.305221	0.0906936	0.311368	0.00222936	0.00237867	0.108801	0.126443	1.67224	0	0.274414	3.99133	1.86816	4.04362		1	0.10055	0.00181328	0.107943	0.31	0.217904	1.31891	0.0026433	0.00213606	0.167796	0.173506	8.95046	0	0.930679	5.66932	1.91498	12.6589
RCF5-1	Baseline	1	0.0438457	0.00150741	0.0378255	0.291684	0.0554927	0.118944	0.00107333	0.000951204	0.0361952	0.0490312	0.520924	0	0.228267	0.624485	0.639616	2.10393		1	0.0628738	0.00201972	0.0259506	0.0514159	0.065678	0.145052	0.000871182	0.000758397	0.0343412	0.0430098	0.71608	0	0.186775	0.56612	0.714959	1.89831
RCF6-1	Baseline	1	0.0769365	0.000908003	0.0977056	1.57955	0.130188	0.393153	0.00366523	0.00336515	0.0776293	0.0793316	1.38192	0	0.467721	6.11212	2.46891	4.17023		1	0	0.0137754	0.2842	0.735567	0.911666	6.464	0.0115165	0.0109097	0.36069	0.709484	19.9578	0	1.99494	5.67153	2.63084	56.6537
RCF7-1	Baseline	1	0.127294	0.00091882	0.0996014	0.327581	0.18112	0.548521	0.00401708	0.00269774	0.105631	0.0931769	1.505	0	0.683143	8.31937	2.99313	5.97207		1	0.0725199	0.00143351	0.0474229	0.390939	0.0750432	0.220582	0.010095	0.0106293	0.0401489	0.0428835	0.935143	0	0.254801	2.20342	0.968925	2.72207
RCF8-1	Baseline	1	0.0858062	0.00129137	0.0913799	0.419062	0.11816	0.565963	0.00256928	0.00179052	0.121589	0.0474445	2.47814	0	1.01122	6.22443	3.43188	6.61708		1	0.212904	0.00131038	0.0521553	0.29567	0.0620937	0.543638	0.002876	0.00289169	0.0566948	0.0582902	1.41692	0	0.262942	2.46028	2.22161	3.99282
RCF9-1	Baseline	1	0.0861863	0.000845286	0.124615	0.363746	0.361565	0.855382	0.00248506	0.00211268	0.213975	0.142275	1.71937	0	0.469306	4.23343	4.09249	6.3528		1	0.0307751	0.196459	0.149247	0.23759	0.558584	5.91845	0.0079477	0.00845849	0.0640486	1.03159	94.1132	0	3.65554	1.87737	10.1815	38.121
RCF10-1	Baseline	1	0.192343	0.00195547	0.100213	1.18623	1.85196	6.54973	0.00437082	0.00437298	0.165031	3.32951	3.0099	0.158921	0.272202	5.7293	2.5364	6.45323		1	0.0754117	0.00131357	0.0981711	0.461462	0.349899	0.868661	0.00296722	0.00206192	0.109513	0.191279	1.98212	0	0.336803	6.01756	3.41187	5.79612
RCF1-4	OPEP	1	0.212106	0.00248514	0.0423794	0.254026	0.0918721	0.26081	0.00126441	0.000824193	0.0634998	0.0954476	1.91675	0	0.407183	2.41388	1.57969	4.718		1	0.113671	0.00141939	0.0272035	0.16423	0.0495161	0.158337	0.000439889	0.000322711	0.0424128	0.0608195	1.96603	0.0649625	0.22239	1.00265	0.757355	3.71576
RCF2-3	OPEP	1	0.0952834	0.00134176	0.0452522	0.0982517	0.0633112	0.183051	0.00088629	0.00032948	0.0722533	0.0860261	1.12601	0	0.592132	6.075	1.89942	3.34838		1	0.0754131	0.00276168	0.0306356	0.175123	0.0671248	0.203189	0.00116696	0.00108885	0.0426738	0.0322608	1.05121	0	0.292506	2.25243	1.17846	2.56342
RCF3-2	OPEP	1	0.0680873	0.00619518	0.0767171	0.235623	0.182454	0.3067	0.00755864	0.00778142	0.0701914	0.0520915	1.46566	0	0.462875	4.9219	1.48865	4.11422		1	0.0441949	0.000650974	0.0163224	0.083903	0.0190387	0.0745833	0.000763158	0.000719835	0.0203977	0.0189932	0.190112	0	0.145317	1.07419	0.600319	0.932243
RCF4-4	OPEP	1	0.115921	0.00683773	0.126052	0.630302	0.596919	1.12634	0.00373735	0.00372701	0.141142	0.177936	1.876	0	0.607867	10.9062	2.6282	5.06846		1	0.966002	0.142124	0.0506113	0.731018	1.86164	6.39773	0.0017967	0.00211086	0.079967	2.04408	58.7814	0.156602	1.94999	0.821738	2.8597	35.6353
RCF5-3	OPEP	1	0.0768181	0.00238704	0.0967125	0.341616	0.0972453	0.390864	0.00209036	0.00170082	0.0723418	0.122591	0.755903	0	0.438484	2.16886	1.68196	3.92637		1	0.0557515	0.0010134	0.0393854	0.451865	0.0679206	0.265022	0.00108991	0.00121639	0.0596974	0.0412789	0.924132	0	0.281384	1.14875	1.14708	2.86262
RCF6-2	OPEP	1	0.126825	0.00175295	0.2257	5.06197	0.313289	3.40954	0.00164816	0.00108101	0.276624	0.232651	27.1884	0	0.832458	9.00333	3.18191	45.0092		1	0.0962918	0.00145363	0.206288	0.236686	0.373677	2.39316	0.00374121	0.00273326	0.224297	0.34233	14.5569	0	1.14012	6.76084	3.01906	24.1818
RCF7-4	OPEP	1	0.12847	0.0878806	0.0747066	0.226789	0.203281	2.57105	0.00134493	0.000494201	0.0635311	0.422226	20.9513	0	1.081	10.793	2.77647	12.6314		1	0.0293935	0.130519	0.0932784	0.261086	0.417237	5.43695	0.00576218	0.0083235	0.0314916	0.934915	101.863	0	3.25485	1.28347	9.64074	39.0082
RCF8-3	OPEP	1	0.0924945	0.00112029	0.100517	0.311584	0.172915	0.717606	0.00352242	0.00358464	0.00995419	0.177286	2.36998	0.0993882	0.310332	3.50835	3.05585	5.05099		1	0.146063	0.00972357	0.414185	0.202391	0.166322	1.4235	0.00903104	0.00862931	0.129988	0.426977	5.58485	0	1.10626	2.24354	2.41763	6.18847
RCF9-2	OPEP	1	0.0694732	0.00141969	0.114484	0.345242	0.129348	0.400343	0.00196227	0.00205312	0.0796549	0.0745471	1.13684	0	0.562611	6.02638	4.21833	4.8578		1	0.0984432	0.00681489	0.123912	0.576988	0.194286	0.598952	0.0068918	0.00619063	0.128391	0.156292	1.49101	0	0.652877	5.91455	5.92353	5.78137
RCF10-4	OPEP	1	0.0529842	0.00101887	0.0893687	0.771427	0.137949	0.852625	0.0147167	0.0142744	0.0698699	0.18238	8.44153	0	0.134609	6.15455	1.45559	13.2731		1	0.0851797	0.00136714	0.112122	0.396595	0.212372	0.871903	0.00156435	0.0016555	0.110858	0.368413	3.07539	0	0.516263	6.06948	2.8772	7.89715
RCF1-3	Vest	1	0.0994761	0.00313366	0.0622827	0.320148	0.105751	0.272929	0.0364653	0.0377663	0.0896299	0.189427	4.02593	0	0.465948	2.5719	1.05914	7.32671		1	0.102278	0.00175583	0.0173943	0.178023	0.0510474	0.17882	0.000507189	0.000549642	0.048116	0.0233691	2.61857	0	0.155968	0.721866	0.0114389	4.6133
RCF2-2	Vest	1	0.48077	0.251462	0.159315	0.385132	0.451084	12.9162	0.00459318	0.00454786	0.177828	0.928893	66.7633	0	2.33614	3.87768	1.39677	64.7958		1	0.0747935	0.0078232	0.0361522	0.284372	0.0620421	0.147284	0.00251577	0.00259249	0.0434089	0.0894216	1.02894	0	0.226458	1.02753	0.63861	3.08598
RCF3-4	Vest	1	0.126859	0.00145994	0.167128	0.238469	0.23251	0.631331	0.00158417	0.00120053	0.15132	0.0764148	1.2744	0	0.783879	14.0013	3.27296	5.40412		1	0.0792151	0.00159148	0.104954	0.328644	0.175076	0.458733	0.00465354	0.00487107	0.157862	0.120584	1.60682	0	0.356798	7.11618	2.17694	4.3993
RCF4-3	Vest	1	0.0774697	0.000928848	0.0932235	0.687564	0.133298	0.422251	0.000976727	0.00103003	0.0824688	0.0695012	0.880743	0	0.454638	5.65203	2.02045	3.84198		1	0.108665	0.00145002	0.0898631	0.438448	0.114635	0.349298	0.00114963	0.000804849	0.070733	0.052837	1.26418	0	0	5.17629	1.89812	3.44476
RCF5-2	Vest	1	0.0766753	0.00116734	0.11251	0.169365	0.264463	0.752995	0.00256111	0.00204429	0.132604	0.382064	2.59974	0	1.10694	3.25946	2.0066	7.13187		1	0.0992862	0.00210637	0.0303957	0.347078	0.0599969	0.19238	0.000301822	0.000380763	0.040695	0.0426175	1.08726	0	0.559182	1.53528	0.922431	2.06603
RCF6-4	Vest	1	0.0684884	0.182158	0.105215	0.341008	0.381271	6.38771	0.0043235	0.00522392	0.0369066	0.895369	75.7348	0	2.78934	1.43281	7.6664	37.0798		1	0.0771919	0.00177991	0.187047	2.90945	0.188027	0.982808	0.00940531	0.0088635	0.126137	0.173589	4.20088	0	0.523694	6.03315	2.65575	8.82306
RCF7-3	Vest	1	0.0664529	0.00107592	0.0902259	1.16656	0.151298	0.4594	0.00177529	0.00140677	0.162254	0.247064	2.43086	0	0.270878	10.2038	4.3116	5.54733		1	0.0658706	0.00250466	0.0822034	0.405813	0.111766	0.473211	0.00613752	0.00616099	0.0774703	0.137719	2.04012	0	0.508934	3.33102	2.27199	5.39731
RCF8-2	Vest	1	0.0786645	0.000926525	0.0388435	0.158133	0.0509864	0.314638	0.00169613	0.00171007	0.0420376	0.0624791	1.72443	0	0.23632	0.989854	1.52012	4.22708		1	0.0985632	0.00130884	0.0277866	0.104156	0.0378385	0.205334	0.000793977	0.000691598	0.0310686	0.0511095	0.72316	0	0.221536	0.544848	1.28432	2.22224
RCF9-4	Vest	1	0.0589475	0.00107301	0.10287	0.534292	0.146269	0.655204	0.00243993	0.00255828	0.126843	0.0852003	2.65312	0	0.423029	4.51208	2.72757	6.95911		1	0.0914439	0.00190781	0.130927	0.439437	0.147688	0.567614	0.00314602	0.00252312	0.102906	0.288529	1.24804	0	0.698626	4.6428	3.24225	5.46723
RCF10-3	Vest	1	0.10204	0.00117475	0.102495	0.449807	0.238195	0.4947	0.00540852	0.00476793	0.091814	0.181606	2.44866	0	0.306983	7.19805	2.76072	5.45949		1	0.124732	0.000816209	0.140617	0.366877	0.193882	0.461374	0.00282189	0.00336408	0.128974	0.264411	2.49881	0	0.869075	4.77185	2.95301	5.3269
RCF1-2	WBV	1	0.0813183	0.00167884	0.0445924	0.317232	0.0486766	0.248364	0.00190005	0.00190566	0.0768265	0.141973	2.45923	0	0.134879	1.38681	1.70362	6.11737		1	4.46898	0.869347	0.296554	0.434196	1.59983	23.7348	0.0283905	0.0365769	0.145717	1.65904	130.428	0.541854	2.55269	2.40729	5.00442	109.081
RCF2-4	WBV	1	0.0949723	0.00210832	0.113044	0.225548	0.129852	0.274794	0.00257258	0.00305395	0.111766	0.119069	1.16711	0	0.562325	4.62409	2.10406	4.19662		1	0.126337	0.00214578	0.0968093	0.252152	0.0668426	0.231863	0.00142371	0.00106401	0.159754	0.134596	0.820976	0	0.56215	5.06092	3.27797	1.24945
RCF3-3	WBV	1	0.0949576	0.00905938	0.321074	0.820146	0.912406	1.35001	0.0071545	0.00108945	0.34089	0.441483	3.3034	0	1.65549	27.0147	1.94639	5.35185		1	0.0766391	0.00624088	0.0613752	0.199474	0.109949	0.318733	0.00173246	0.00144277	0.045316	0.0762063	0.638079	0	0.168012	2.18741	1.55507	2.46468
RCF4-2	WBV	1	0.0814329	0.00860331	0.0789916	0.462206	0.508762	0.862391	0.000722554	0.000282754	0.133248	0.186155	7.59173	0	0.661804	6.08167	1.16251	9.50045		1	0.104231	0.00137033	0.0688469	0.590507	0.492927	0.409793	0.00339756	0.00339493	0.0798276	0.150902	0.882822	0	0.344274	6.28407	2.23509	3.57069
RCF5-4	WBV	1	0.0732069	0.00141099	0.116535	0.193298	0.173839	0.455315	0.00104631	0.000666033	0.101537	0.135833	1.77555	0	0.737833	3.784	2.39249	5.04472		1	0.067919	0.000986394	0.0329635	0.271765	0.0439202	0.167442	0.000370699	0.000241266	0.0319106	0.0594896	0.935875	0	0.282492	1.05745	0.920504	2.7033
RCF6-3	WBV	1	0.114918	0.15335	0.0860968	0.41317	0.860882	5.08047	0.00210854	0.00226828	0.0329508	1.46112	52.5327	0	1.92714	1.34737	3.34632	29.2168		1	0.0465254	0.00130025	0.0389664	0.228469	0.0698316	0.409347	0.00154319	0.00138531	0.0449014	0.0627149	1.992	0	0.238165	1.52415	0.0134932	4.84305
RCF7-2	WBV	1	0.0851858	0.00150388	0.0854178	0.4193	0.148938	0.784744	0.00401834	0.00389948	0.119272	0.290523	5.06364	0	0.615738	8.27023	1.78327	10.6567		1	0.116175	0.00175697	0.0693062	0.238872	0.0963456	0.70699	0.00172688	0.0017204	0.0925257	0.171747	5.98444	0	0.432151	2.4849	1.97162	11.189
RCF8-4	WBV	1	0.0769316	0.00835406	0.116675	0.270662	0.281124	1.17713	0.000857244	0.000472704	0.112366	0.124141	6.80295	0	0.188127	8.06633	3.96027	7.05515		1	0.0871944	0.00168373	0.19543	0.410023	0.286787	0.704437	0.00467897	0.00415565	0.135166	0.211415	1.22248	0	1.05322	7.53771	3.66807	6.74668
RCF9-3	WBV	1	0.0842662	0.00143702	0.122016	0.525249	0.332596	0.547061	0.00164665	0.0011594	0.302827	0.218962	1.11521	0	0.423786	7.61676	3.158	4.62106		1	0.0744848	0.00160785	0.0727335	0.177578	0.0568839	0.24754	0.00229809	0.00216884	0.00185711	0.0387068	0.337044	0	0.188154	2.29986	1.45872	1.98877
RCF10-2	WBV	1	0.110507	0.00472776	0.0912387	0.199476	0.11749	0.638722	0.00103017	0.000333161	0.0795787	0.110053	1.15403	0	0.296735	5.32872	3.34027	5.10841		1	0.068959	0.000976018	0.129066	0.706207	0.33052	0.877606	0.00541651	0.0052632	0.104498	0.256808	1.57734	0	0.354262	7.78974	4.15039	6.4504
