# Supplementary material for: Effect of airway clearance therapies on mucociliary clearance in adults with cystic fibrosis: A randomized controlled trial
Source: PLoS One. 2022 May 20;17(5):e0268622. doi: 10.1371/journal.pone.0268622 (PMC9122229; doi:10.1371/journal.pone.0268622)
Supplement: S6 File — These were insufficient to be used in analysis. (XLSX) [file pone.0268622.s007.xlsx]

## Sheet: Sputum Weights, g
	Subject 1	Subject 2	Subject 3	Subject 4	Subject 5	Subject 6	Subject 7	Subject 8	Subject 9	Subject 10
Baseline	2.13	0	22.7	2.4	0.52	0	18.5	0	0	0
Vest	1.6	0	18.6	8	4.07	0	21.1	0	0	0
OPEP	4.07	0	41.46	2.82	1.25	2.33	21.6	0	0	0
WBV	1.03	0	7.03	7.32	1.82	0	<missing data>	0	0	0

## Sheet: Percent Solids (%)
	Subject 1	Subject 2	Subject 3	Subject 4	Subject 5	Subject 6	Subject 7	Subject 8	Subject 9	Subject 10
Baseline	0.0299019		0.0592923	0.0300897	0.0332673		0.048042
Vest	0.0358485		0.0545551	0.0236324	0.0282648	0.0451436	0.0376199
OPEP	0.0426646		0.072769	0.0444392	0.0276451		0.0351096
WBV	0.0374272		0.0703875	0.0350619	0.0179996		<missing data>
